# Supplementary material for: Cholesteryl α-D-glucoside 6-acyltransferase enhances the adhesion of Helicobacter pylori to gastric epithelium
Source: Commun Biol. 2020 Mar 13;3:120. doi: 10.1038/s42003-020-0855-y (PMC7069968; doi:10.1038/s42003-020-0855-y)
Supplement: Supplementary file 5 — Supplementary Data 1 [file 42003_2020_855_MOESM5_ESM.xlsx]

## Sheet: Fig. 1d
Fig. 1d Degree of H. pylori adherence to AGS cells is dependent on the acyl chain of CAG
Adherence was shown as the proportion of adhered cells with H. pylori (%).
	entry 1	entry 2	entry 3
DMSO	13.78	14.37	13.69
CG	18.05	15.23	18.15
CAG(14:0)	21.83	19.98	16.67
CAG(16:0)	25.76	26.67	19.34
CAG(18:0)	30.45	29.88	23.12
CAG(18:1)	19.5	18.23	15.23
These data were normalized in comparison with the DMSO control and then shown in Fig. 1d.

## Sheet: Fig 2a, b
Fig 2a and 2b, Cellular location of CGAT was determined by the enzyme activity.
Enzyme activity was determined by the production of CAG. The levels of CAG were determined by the area of the product ion signals in the UPLC-MS spectra.
figure 2 a. The peak area of CG in MS
	entry 1	entry 2	entry 3
cyto	15523	171820	52334
inner	8218	51500	15460
outer	999849	1005894	1004811
These data were normalized in comparison with the highest group (Outer) and then shown in Fig. 2a.
figure 2 b. The peak area of CAG in MS
	entry 1	entry 2	entry 3
Lysate	251454	225773	175398
OMV	180097	200011	208291
medium	450	1150	280
These data were normalized in comparison with the highest group (Lysate) and then shown in Fig. 2b.

## Sheet: Fig 2d, e
Fig 2d and 2e, Levels of CGT (d) and CGAT (e) activities in the OMVs that were purified from different H. pylori strains
CGT and CGAT activity was determined by the levels of CG and CAG, respectively. The levels of CG or CAG were quantified by UPLC-MS/MS and calculated based on the abundance of spiked internal standard (phosphoinositol).
figure 2 d, CGT
The peak area of CG in MS	entry 1	entry 2	entry 3		The peak area of internal standard in MS	entry 1	entry 2	entry 3
26695 OMV	519108	598220	496206		26695 OMV	1325629	1584566	1423598
ΔCGAT OMV	212628	169685	274677		ΔCGAT OMV	1256468	1632585	1569523
ΔCGT OMV	0	0	0		ΔCGT OMV	1256333	1584666	1568746
CGAT knock-in OMV	568391	661739	656325		CGAT knock-in OMV	1486512	1658974	1532659
The relatve aboudance (%) shown in Fig. 2d was determined by the peak area of CG divided by peak area of internal standard and then were normalized in comparison with the group "26695 OMV".
figure 2 e, CAGT
The peak area of CAG in MS	entry 1	entry 2	entry 3		The peak area of internal standard in MS	entry 1	entry 2	entry 3
26695 OMV	1038786	968445	1179811		26695 OMV	1374653	1398534	1743436
ΔCGAT OMV	0	0	0		ΔCGAT OMV	1346736	1564567	1454564
ΔCGT OMV	538434	364983	409274		ΔCGT OMV	1742354	1262343	1554344
CGAT knock-in OMV	1102499	1230266	931366		CGAT knock-in OMV	1423564	1745435	1344786
The relatve aboudance (%) shown in Fig. 2e was determined by the peak area of CAG divided by peak area of internal standard and then were normalized in comparison with the group "26695 OMV".

## Sheet: Fig 3a,b
Fig 3a and 3b, The compositions of CAGs in AGS cells after the cells were treated with both recombinant CGT and CGAT (3a), or with the OMVs of H. pylori 26695 (3b).
The compositions of CAGs (%) shown in Fig. 3a and 3b was determined by the peak area of CAG and then were normalized with total CAG.
Fig 3a.
The peak area of CAG	Entry 1	Entry 2	Entry 3
CAG(14:0)	10786	9909	9606
CAG(19:0)	805	875	1583
CAG(16:0)	29387	42937	33376
CAG(18:0)	10264	9799	10628
CAG(18:1)	3007	283	1723
CAG(18:2)	465	341	391
CAG(20:4)	2025	199	1121
total CAG	56739	64343	58428
Fig 3b.
The peak area of CAG	Entry 1	Entry 2	Entry 3
CAG(14:0)	8035	7338	6980
CAG(19:0)	561	152	97.83
CAG(16:0)	2136	2240	2951
CAG(18:0)	3260	2626	3462
CAG(18:1)	700	817	1082
CAG(18:2)	110	97	95
CAG(20:4)	0	0	0
total CAG	14802	13270	14667.8

## Sheet: Fig. 3g, i
Fig. 3g and 3i: Quantitation of enhanced H. pylori adherence to AGS cells after incubation with recombinant CGT or/and CGAT (g) or incubation with the purified OMVs (i).
Adherence was shown as the proportion of adhered cells with H. pylori (%).
Fig. 3g	entry 1	entry 2	entry 3
Cell only	13.93	14.21	15.23
CGAT	19.53	18.23	15.64
CGT	16.85	16.14	15.31
CGT + CGAT	32.14	29.19	22.44
These data were normalized in comparison with the "cell only" control and then shown in Fig. 3g.
Adherence was shown as the proportion of adhered cells with H. pylori (%).
Fig. 3i	entry 1	entry 2	entry 3
Cell only	20.12	19.22	17.23
ΔCGAT OMV	21.38	20.88	17.99
ΔCGT OMV	20.76	20.21	17.34
26695 OMV	29.17	34.12	26.45
These data were normalized in comparison with the "cell only" control and then shown in Fig. 3i.

## Sheet: Fig. 4d
Fig. 4d: Effects of integrin-blocking antibodies on H. pylori adhesion
Adherence was shown as the proportion of adhered cells with H. pylori (%).
Fig. 4d	entry 1	entry 2	entry 3
-	14.72	14.46	12.45
CAG	30.07	28.12	22.45
blocking Ab α5	8.34	8.23	3.24
blocking Ab β1	7.2	7.13	10.21
blocking Ab α5 + CAG	4.34	5.32	9.25
blocking Ab β1 + CAG	7.24	4.98	9.45
These data were normalized in comparison with the negative control and then shown in Fig. 4d.

## Sheet: Fig. 4h, i
Fig. 4h and 4i: The ratios of co-localized cells to total cells in figure 4h (the lipids rafts and Lewisb ) or figure 4i (the lipid rafts and sialyl Lewisx ).
Figure 4h						Figure 4i
no OMV	co-localized cells	total cell number	The ratios of co-localized cells to total cells			no OMV	co-localized cells	total cell number	The ratios of co-localized cells to total cells
	1	30	0.0333333				1	32	0.03125
	2	40	0.05				1	37	0.027027
	1	36	0.0277778				2	57	0.0350877
26695 OMV	co-localized cells	total cell number	The ratios of co-localized cells to total cells			26695 OMV	co-localized cells	total cell number	The ratios of co-localized cells to total cells
	10	51	0.196078				11	76	0.144737
	9	43	0.209302				8	52	0.153846
	9	55	0.163636				8	66	0.121212
ΔCGT OMV	co-localized cells	total cell number	The ratios of co-localized cells to total cells			ΔCGT OMV	co-localized cells	total cell number	The ratios of co-localized cells to total cells
	1	63	0.015873				2	81	0.0246914
	2	73	0.0273973				2	72	0.0277778
	2	77	0.025974				1	72	0.0138889
ΔCGAT OMV	co-localized cells	total cell number	The ratios of co-localized cells to total cells			ΔCGAT OMV	co-localized cells	total cell number	The ratios of co-localized cells to total cells
	2	66	0.030303				2	50	0.04
	3	78	0.0384615				1	43	0.0232558
	1	70	0.0142857				2	52	0.0384615

## Sheet: Fig. 4k
Fig. 4k: Effects of integrin-blocking antibodies on H. pylori adhesion
Adherence was shown as the proportion of adhered cells with H. pylori (%).
Fig. 4k	entry 1	entry 2	entry 3
-	11.1	10.23	11.41
CAG	23.4	22.3	18.23
blocking Ab Lewisb	4.18	4.64	8.46
blocking Ab integrin β1	7.52	6.34	8.93
Lewisb + CAG	3.84	4.23	7.87
integrin β1 + CAG	2.5	4.32	7.12
These data were normalized in comparison with the negative control and then shown in Fig. 4k.

## Sheet: Fig. 5a
Fig 5a, Concentration-response plots to indicate that amiodarone was able to inhibit the CGAT-catalyzed hydrolysis
Acyltransferase or phospholipase activity under treament of different concentrations of amiodarone were determined by the levels of CAG or lyso-PE, respectively. The levels of CAG were quantified by UPLC-MS/MS and calculated based on the abundance of spiked internal standard (phosphoinositol).
	The peak area of CAG in MS			The peak area of Lyso-PE in MS			The peak area of internal standard in MS
Concentration of Amiodarone (μM)	entry 1	entry 2	entry 3	entry 1	entry 2	entry 3	entry 1	entry 2	entry 3
200	761	1944	1569	0	105189	55	1486225	1641492	1499220
100	8714	8192	8693	50	165577	4590	1367292	1290818	1402190
50	18838	16922	18466	116054	94401	203653	1648294	1466402	1488206
25	24528	24818	25746	238792	150907	193142	1621621	1562183	1587180
12.5	29708	35826	32676	269852	230736	279501	1375269	1476197	1575691
6.25	41947	45073	61836	289718	589730	515849	1481515	1727509	1858568
3.125	41532	40713	63818	326023	582511	331096	1245628	1310522	1292253
1.5625	54506	57867	77569	387158	436618	519571	1429964	1458834	1805686
0.78125	53510	57740	60910	474930	513329	544932	1308721	1370091	1479720
0.01	82390	62903	58738	697276	612734	371631	1804705	1403727	1360415
The normalized activity (%) shown in Fig. 5a was determined by the peak area of CAG or Lyso-PE divided by peak area of internal standard and then were normalized in comparison with the group "0.01 μM Amidarone treatment".

## Sheet: Fig. 5b
Fig 5b, Effect of amiodarone on the formation of CAG in H. pylori.
The formation of CAG in H. pylori under treatment of different concentrations of amiodarone was determined by the levels of CAG.
	The peak area of CAG in MS			The peak area of internal standard in MS
	entry 1	entry 2	entry 3	entry 1	entry 2	entry 3
–	96957	89561	120901	1618356	1584832	1629698
12.5 mM [I]	42260	42975	48647	1333838	1605208	1455440
25 mM [I]	21215	24778	22049	1455698	1304850	1522214
50 mM [I]	13257	10114	5296	1625221	1588879	1524010
The relative CAG production (%) shown in Fig. 5b was determined by the peak area of CAG divided by peak area of internal standard and then were normalized in comparison with the negative control group.

[truncated: 5 more sheets: Fig. 5d, Fig. 5g, Fig. 5i, Fig. 5j, Fig. 5k]
