# Supplementary material for: Cholesteryl α-D-glucoside 6-acyltransferase enhances the adhesion of Helicobacter pylori to gastric epithelium
Source: Commun Biol. 2020 Mar 13;3:120. doi: 10.1038/s42003-020-0855-y (PMC7069968; doi:10.1038/s42003-020-0855-y)
Supplement: Supplementary file 6 — Supplementary Data 2 [file 42003_2020_855_MOESM6_ESM.xlsx]

## Sheet: 26695_CJ_OMV
User	administrator
E-mail	pth@sinica.edu.tw
Search title	499
MS data file	D:\Orbitrap Velos Data\191021\Format_MGF\26695_OMV_160907.mgf
Database	Heli_pylo26695
Taxonomy	Campylobacter jejuni (3,164 sequences)
Timestamp	25 Oct 2019 at 03:37:31 GMT
Type of search	MS/MS Ion Search
Enzyme	Trypsin
Variable modifications	Carbamidomethyl (C),Oxidation (M)
Mass values	Monoisotopic
Protein mass	Unrestricted
Peptide mass tolerance	10 ppm
Fragment mass tolerance	0.6 Da
Max missed cleavages	2
Instrument type	ESI-TRAP
Number of queries	21633
Warning	No taxonomy indexes found in selected databases, taxonomy 'Campylobacter jejuni' ignored. Searching all entries.
Significance threshold p<	0.05
Max. number of families	AUTO
Ions score or expect cut-off	-1
Preferred taxonomy	All entries
Show Percolator scores?	no
Family	Member	Database	Accession	Score	Mass	Num. of matches	Num. of significant matches	Num. of sequences	Num. of significant sequences	emPAI	Description
1	1	Heli_pylo26695	gi|15645505|ref|NP_207680.1|	11441	139227	305	305	53	53	5.53	vacuolating cytotoxin [Helicobacter pylori 26695]
2	1	Heli_pylo26695	gi|15645791|ref|NP_207968.1|	5920	69649	142	142	35	35	11.36	hypothetical protein HP1177 [Helicobacter pylori 26695]
2	2	Heli_pylo26695	gi|15644945|ref|NP_207115.1|	5283	81112	118	118	31	31	6.79	hypothetical protein HP0317 [Helicobacter pylori 26695]
2	3	Heli_pylo26695	gi|15645514|ref|NP_207689.1|	5275	77644	109	109	31	31	6.25	hypothetical protein HP0896 [Helicobacter pylori 26695]
2	4	Heli_pylo26695	gi|15644658|ref|NP_206827.1|	3990	77617	107	107	36	36	7.56	hypothetical protein HP0025 [Helicobacter pylori 26695]
2	5	Heli_pylo26695	gi|15645857|ref|NP_208035.1|	3785	79079	88	88	25	25	3.79	hypothetical protein HP1243 [Helicobacter pylori 26695]
2	6	Heli_pylo26695	gi|15644857|ref|NP_207027.1|	2906	53030	64	64	19	19	3.98	hypothetical protein HP0229 [Helicobacter pylori 26695]
2	7	Heli_pylo26695	gi|15644855|ref|NP_207025.1|	2836	75692	71	71	23	23	3.85	hypothetical protein HP0227 [Helicobacter pylori 26695]
2	8	Heli_pylo26695	gi|15646197|ref|NP_206811.1|	436	69247	14	14	7	7	0.54	hypothetical protein HP0009 [Helicobacter pylori 26695]
2	9	Heli_pylo26695	gi|15646200|ref|NP_207516.1|	347	66959	10	10	4	4	0.29	hypothetical protein HP0722 [Helicobacter pylori 26695]
3	1	Heli_pylo26695	gi|15646121|ref|NP_208303.1|	4867	97324	120	120	41	41	6.54	iron-regulated outer membrane protein FrpB [Helicobacter pylori 26695]
4	1	Heli_pylo26695	CON_sp|ALBU_BOVIN|	4157	69248	134	134	43	43	16.02
4	2	Heli_pylo26695	CON_sp|ALBU_HUMAN|	494	69321	20	20	7	7	0.54
5	1	Heli_pylo26695	CON_sp|K2C1_HUMAN|	3698	65847	93	93	36	36	10.74
5	2	Heli_pylo26695	CON_sp|K22E_HUMAN|	2634	65825	69	69	34	34	8.06
6	1	Heli_pylo26695	gi|410682532|ref|YP_006934934.1|	3522	51511	98	98	30	30	13.1	serine protease [Helicobacter pylori 26695]
7	1	Heli_pylo26695	gi|15645333|ref|NP_207504.1|	3420	73298	81	81	32	32	5.46	hypothetical protein HP0710 [Helicobacter pylori 26695]
8	1	Heli_pylo26695	gi|15645528|ref|NP_207704.1|	3190	55897	70	70	19	19	4.34	hypothetical protein HP0912 [Helicobacter pylori 26695]
9	1	Heli_pylo26695	gi|15645494|ref|NP_207669.1|	3074	58592	97	97	26	26	8.53	catalase [Helicobacter pylori 26695]
10	1	Heli_pylo26695	CON_sp|K1C9_HUMAN|	3042	62092	68	68	25	25	5.85
10	2	Heli_pylo26695	CON_sp|K1C10_HUMAN|	2781	59483	70	70	27	27	6.44
10	3	Heli_pylo26695	CON_sp|K1C15_SHEEP|	351	48740	11	11	6	6	0.69
11	1	Heli_pylo26695	gi|15644643|ref|NP_206812.1|	2815	58228	81	81	33	33	13.98	molecular chaperone GroEL [Helicobacter pylori 26695]
12	1	Heli_pylo26695	gi|15646169|ref|NP_208353.1|	2751	37079	69	69	21	21	18.62	iron(III) ABC transportersubstrate-binding protein CeuE [Helicobacter pylori 26695]
12	2	Heli_pylo26695	gi|15646168|ref|NP_208352.1|	2226	37528	61	61	18	18	12.49	iron(III) ABC transportersubstrate-binding protein CeuE [Helicobacter pylori 26695]
13	1	Heli_pylo26695	gi|15645113|ref|NP_207283.1|	2738	59379	74	74	24	24	7.02	hypothetical protein HP0486 [Helicobacter pylori 26695]
14	1	Heli_pylo26695	gi|410682869|ref|YP_006935271.1|	2697	49963	90	90	28	28	14.29	protease [Helicobacter pylori 26695]
15	1	Heli_pylo26695	gi|15644734|ref|NP_206904.1|	2481	65758	73	73	30	30	6.48	2',3'-cyclic-nucleotide 2'-phosphodiesterase [Helicobacter pylori 26695]
16	1	Heli_pylo26695	gi|15645819|ref|NP_207997.1|	2365	43620	67	67	21	21	8.41	elongation factor Tu [Helicobacter pylori 26695]
17	1	Heli_pylo26695	gi|15645221|ref|NP_207391.1|	2307	21864	57	57	11	11	16.95	tumor necrosis factor alpha-inducing protein [Helicobacter pylori 26695]
18	1	Heli_pylo26695	gi|15644880|ref|NP_207050.1|	2304	53346	46	46	17	17	2.88	hypothetical protein HP0252 [Helicobacter pylori 26695]
19	1	Heli_pylo26695	gi|15646110|ref|NP_208292.1|	2261	42948	62	62	16	16	6.24	hypothetical protein HP1501 [Helicobacter pylori 26695]
20	1	Heli_pylo26695	gi|15645732|ref|NP_207909.1|	2226	61113	64	64	19	19	3.64	gamma-glutamyltranspeptidase [Helicobacter pylori 26695]
21	1	Heli_pylo26695	gi|15645279|ref|NP_207449.1|	2212	102607	67	67	31	31	3.13	protective surface antigen D15 [Helicobacter pylori 26695]
22	1	Heli_pylo26695	gi|15645230|ref|NP_207400.1|	2166	54553	52	52	21	21	5.04	hypothetical protein HP0605 [Helicobacter pylori 26695]
23	1	Heli_pylo26695	gi|15644859|ref|NP_207029.1|	2117	29441	54	54	16	16	19.51	hypothetical protein HP0231 [Helicobacter pylori 26695]
24	1	Heli_pylo26695	gi|15645697|ref|NP_207874.1|	2094	53111	58	58	21	21	5.34	hypothetical protein HP1083 [Helicobacter pylori 26695]
25	1	Heli_pylo26695	gi|15645281|ref|NP_207451.1|	2085	48770	61	61	22	22	8.69	processing protease [Helicobacter pylori 26695]
26	1	Heli_pylo26695	gi|15644852|ref|NP_207022.1|	1999	41249	71	71	25	25	12.1	bifunctional methionine sulfoxide reductase A/B [Helicobacter pylori 26695]
27	1	Heli_pylo26695	gi|15645344|ref|NP_207517.1|	1978	35516	46	46	18	18	8.67	L-asparaginase II [Helicobacter pylori 26695]
28	1	Heli_pylo26695	gi|15646010|ref|NP_208191.1|	1931	94768	57	57	27	27	2.54	iron(III) dicitrate transport protein FecA [Helicobacter pylori 26695]
29	1	Heli_pylo26695	gi|15644789|ref|NP_206959.1|	1912	34075	40	40	11	11	4.71	hypothetical protein HP0160 [Helicobacter pylori 26695]
30	1	Heli_pylo26695	gi|15644702|ref|NP_206872.1|	1869	61645	48	48	16	16	2.73	urease subunit beta [Helicobacter pylori 26695]
31	1	Heli_pylo26695	gi|15645529|ref|NP_207705.1|	1839	57027	51	51	13	13	2.07	hypothetical protein HP0913 [Helicobacter pylori 26695]
32	1	Heli_pylo26695	gi|15645740|ref|NP_207917.1|	1808	47768	48	48	21	21	6.77	translocation protein TolB [Helicobacter pylori 26695]
33	1	Heli_pylo26695	gi|15646195|ref|NP_208379.1|	1796	28400	48	48	17	17	15.91	hypothetical protein HP1588 [Helicobacter pylori 26695]
34	1	Heli_pylo26695	gi|15646063|ref|NP_208245.1|	1791	33850	45	45	17	17	9.8	hypothetical protein HP1454 [Helicobacter pylori 26695]
35	1	Heli_pylo26695	gi|15644903|ref|NP_207073.1|	1763	49653	52	52	22	22	5.6	ATP-dependent nuclease AddB [Helicobacter pylori 26695]
36	1	Heli_pylo26695	gi|15645626|ref|NP_207802.1|	1705	50299	55	55	20	20	6.01	protease PqqE [Helicobacter pylori 26695]
37	1	Heli_pylo26695	gi|15644804|ref|NP_206974.1|	1673	34010	59	59	20	20	16.65	cell binding factor 2 [Helicobacter pylori 26695]
38	1	Heli_pylo26695	gi|15646078|ref|NP_208260.1|	1661	28134	44	44	13	13	6.08	hypothetical protein HP1469 [Helicobacter pylori 26695]
39	1	Heli_pylo26695	gi|15645173|ref|NP_207343.1|	1620	132306	50	50	28	28	1.47	cag pathogenicity island protein cag26 [Helicobacter pylori 26695]
40	1	Heli_pylo26695	gi|15645035|ref|NP_207205.1|	1583	90014	63	63	28	28	3.16	biotin sulfoxide reductase [Helicobacter pylori 26695]
41	1	Heli_pylo26695	gi|15646005|ref|NP_208186.1|	1482	26745	38	38	12	12	5.65	hypothetical protein HP1395 [Helicobacter pylori 26695]
42	1	Heli_pylo26695	gi|15645416|ref|NP_207590.1|	1470	29022	46	46	15	15	17.55	flagellar sheath adhesin hpaA [Helicobacter pylori 26695]
43	1	Heli_pylo26695	gi|15645787|ref|NP_207964.1|	1456	20573	35	35	8	8	6.75	hypothetical protein HP1173 [Helicobacter pylori 26695]
44	1	Heli_pylo26695	gi|15646171|ref|NP_208355.1|	1435	30132	38	38	13	13	6.17	hypothetical protein HP1564 [Helicobacter pylori 26695]
45	1	Heli_pylo26695	gi|15644703|ref|NP_206873.1|	1351	26523	46	46	17	17	23.16	urease subunit alpha [Helicobacter pylori 26695]
46	1	Heli_pylo26695	gi|15646098|ref|NP_208280.1|	1333	56976	33	33	15	15	2.07	lipase-like protein [Helicobacter pylori 26695]
47	1	Heli_pylo26695	gi|15644757|ref|NP_206927.1|	1332	31871	38	38	11	11	5.43	hypothetical protein HP0127 [Helicobacter pylori 26695]
48	1	Heli_pylo26695	gi|15645262|ref|NP_207432.1|	1292	34166	31	31	15	15	5.43	hypothetical protein HP0638 [Helicobacter pylori 26695]
49	1	Heli_pylo26695	gi|15645770|ref|NP_207947.1|	1276	76298	42	42	18	18	2.06	hypothetical protein HP1156 [Helicobacter pylori 26695]
50	1	Heli_pylo26695	gi|15644933|ref|NP_207103.1|	1252	20372	29	29	10	10	10.82	hypothetical protein HP0305 [Helicobacter pylori 26695]
51	1	Heli_pylo26695	gi|15645231|ref|NP_207401.1|	1246	25941	30	30	14	14	8.74	membrane fusion protein MtrC [Helicobacter pylori 26695]
52	1	Heli_pylo26695	gi|15645269|ref|NP_207439.1|	1232	65399	37	37	15	15	1.84	lytic murein transglycosylase [Helicobacter pylori 26695]
53	1	Heli_pylo26695	gi|15645112|ref|NP_207282.1|	1196	35760	39	39	17	17	8.54	catalase-like protein [Helicobacter pylori 26695]
54	1	Heli_pylo26695	gi|15646065|ref|NP_208247.1|	1196	19096	37	37	10	10	10.23	membrane-associated lipoprotein [Helicobacter pylori 26695]
55	1	Heli_pylo26695	gi|15645038|ref|NP_207208.1|	1188	28331	29	29	8	8	2.84	neuraminyllactose-binding hemagglutinin HpaA [Helicobacter pylori 26695]
56	1	Heli_pylo26695	gi|15645295|ref|NP_207465.1|	1184	30327	31	31	11	11	4.35	hypothetical protein HP0671 [Helicobacter pylori 26695]
57	1	Heli_pylo26695	gi|15645899|ref|NP_208078.1|	1158	20602	35	35	12	12	16.3	hypothetical protein HP1286 [Helicobacter pylori 26695]
58	1	Heli_pylo26695	gi|15645309|ref|NP_207480.1|	1151	87643	31	31	19	19	1.52	iron(III) dicitrate transport protein FecA [Helicobacter pylori 26695]
59	1	Heli_pylo26695	gi|15644717|ref|NP_206887.1|	1133	52307	37	37	17	17	2.99	hypothetical protein HP0087 [Helicobacter pylori 26695]
60	1	Heli_pylo26695	gi|15645318|ref|NP_207489.1|	1126	78483	30	30	14	14	1.26	hydantoin utilization protein A HyuA [Helicobacter pylori 26695]
61	1	Heli_pylo26695	gi|15646070|ref|NP_208252.1|	1114	38773	41	41	14	14	5.45	cytochrome c551 peroxidase [Helicobacter pylori 26695]
62	1	Heli_pylo26695	gi|15644760|ref|NP_206930.1|	1108	32748	34	34	14	14	6.93	hypothetical protein HP0130 [Helicobacter pylori 26695]
63	1	Heli_pylo26695	gi|15645407|ref|NP_207581.1|	1086	56842	33	33	17	17	2.86	hypothetical protein HP0788 [Helicobacter pylori 26695]
64	1	Heli_pylo26695	gi|15645482|ref|NP_207657.1|	1077	61861	38	38	15	15	2.02	hypothetical protein HP0863 [Helicobacter pylori 26695]
65	1	Heli_pylo26695	gi|15645005|ref|NP_207175.1|	1076	25324	28	28	10	10	6.4	thiol:disulfide interchange protein DsbC [Helicobacter pylori 26695]
66	1	Heli_pylo26695	gi|15644882|ref|NP_207052.1|	1032	47526	29	29	14	14	2.83	hypothetical protein HP0254 [Helicobacter pylori 26695]
67	1	Heli_pylo26695	gi|15646066|ref|NP_208248.1|	1010	23217	22	22	9	9	4.13	hypothetical protein HP1457 [Helicobacter pylori 26695]
68	1	Heli_pylo26695	gi|15645100|ref|NP_207270.1|	1004	20911	27	27	9	9	6.5	hypothetical protein HP0472 [Helicobacter pylori 26695]
69	1	Heli_pylo26695	gi|15645256|ref|NP_207426.1|	991	64356	36	36	17	17	2.3	quinone-reactive Ni/Fe hydrogenase, large subunit HydB [Helicobacter pylori 26695]
70	1	Heli_pylo26695	gi|15645569|ref|NP_207745.1|	985	21208	27	27	12	12	12.19	hypothetical protein HP0953 [Helicobacter pylori 26695]
71	1	Heli_pylo26695	gi|15645530|ref|NP_207706.1|	983	58818	25	25	14	14	1.76	hypothetical protein HP0914 [Helicobacter pylori 26695]
72	1	Heli_pylo26695	gi|15645721|ref|NP_207898.1|	969	25681	28	28	10	10	5.12	hypothetical protein HP1107 [Helicobacter pylori 26695]
73	1	Heli_pylo26695	gi|15645712|ref|NP_207889.1|	967	31574	27	27	12	12	4.01	hypothetical protein HP1098 [Helicobacter pylori 26695]
74	1	Heli_pylo26695	gi|15645343|ref|NP_207515.1|	957	17570	23	23	5	5	7.58	hypothetical protein HP0721 [Helicobacter pylori 26695]
75	1	Heli_pylo26695	gi|15645027|ref|NP_207197.1|	947	62788	25	25	16	16	1.96	30S ribosomal protein S1 [Helicobacter pylori 26695]
76	1	Heli_pylo26695	gi|15645617|ref|NP_207793.1|	934	45928	27	27	13	13	2.33	hypothetical protein HP1002 [Helicobacter pylori 26695]
77	1	Heli_pylo26695	gi|15644739|ref|NP_206909.1|	921	67011	17	17	10	10	0.89	molecular chaperone DnaK [Helicobacter pylori 26695]
78	1	Heli_pylo26695	gi|15645224|ref|NP_207394.1|	901	48331	24	24	12	12	2.15	hemolysin secretion protein precursor HylB [Helicobacter pylori 26695]
78	2	Heli_pylo26695	gi|15644729|ref|NP_206899.1|	647	74419	23	23	13	13	1.11	methyl-accepting chemotaxis protein TlpA [Helicobacter pylori 26695]
78	3	Heli_pylo26695	gi|15644712|ref|NP_206882.1|	336	75167	9	9	4	4	0.26	methyl-accepting chemotaxis transducer TlpC [Helicobacter pylori 26695]
79	1	Heli_pylo26695	gi|15645365|ref|NP_207539.1|	886	48053	28	28	15	15	2.77	hypothetical protein HP0746 [Helicobacter pylori 26695]
80	1	Heli_pylo26695	gi|15645746|ref|NP_207923.1|	882	51446	26	26	13	13	2.19	ATP synthase F0F1 subunit beta [Helicobacter pylori 26695]
81	1	Heli_pylo26695	gi|15644710|ref|NP_206880.1|	868	65928	23	23	11	11	1.17	hypothetical protein HP0080 [Helicobacter pylori 26695]
82	1	Heli_pylo26695	gi|15644727|ref|NP_206897.1|	838	26051	25	25	9	9	4.05	hypothetical protein HP0097 [Helicobacter pylori 26695]
83	1	Heli_pylo26695	gi|15645135|ref|NP_207305.1|	836	52624	23	23	10	10	1.25	hypothetical protein HP0508 [Helicobacter pylori 26695]
84	1	Heli_pylo26695	gi|15645739|ref|NP_207916.1|	820	19965	21	21	7	7	4.38	peptidoglycan associated lipoprotein precursor [Helicobacter pylori 26695]
85	1	Heli_pylo26695	gi|15645329|ref|NP_207500.1|	818	29910	26	26	12	12	4.48	hypothetical protein HP0706 [Helicobacter pylori 26695]
86	1	Heli_pylo26695	gi|15645458|ref|NP_207632.1|	782	63613	26	26	12	12	1.24	outer membrane protein P1 ompP1 [Helicobacter pylori 26695]
87	1	Heli_pylo26695	gi|15645319|ref|NP_207490.1|	776	86457	28	28	17	17	1.32	N-methylhydantoinase [Helicobacter pylori 26695]
88	1	Heli_pylo26695	gi|15645188|ref|NP_207358.1|	759	49044	26	26	12	12	1.83	hypothetical protein HP0563 [Helicobacter pylori 26695]
89	1	Heli_pylo26695	gi|15645771|ref|NP_207948.1|	727	131767	22	22	11	11	0.48	hypothetical protein HP1157 [Helicobacter pylori 26695]
90	1	Heli_pylo26695	gi|15645346|ref|NP_207520.1|	710	34053	13	13	8	8	1.71	hypothetical protein HP0726 [Helicobacter pylori 26695]
91	1	Heli_pylo26695	gi|15645669|ref|NP_207846.1|	709	35651	18	18	8	8	1.59	hypothetical protein HP1055 [Helicobacter pylori 26695]
92	1	Heli_pylo26695	gi|15645119|ref|NP_207289.1|	699	31927	21	21	8	8	1.89	hypothetical protein HP0492 [Helicobacter pylori 26695]
93	1	Heli_pylo26695	CON_sp|HBA_HUMAN|	687	15117	28	28	6	6	5.92
94	1	Heli_pylo26695	gi|15645171|ref|NP_207341.1|	686	23995	18	18	7	7	2.43	cag pathogenicity island protein cag24 [Helicobacter pylori 26695]
95	1	Heli_pylo26695	gi|15645277|ref|NP_207447.1|	684	19274	24	24	9	9	6.07	nonheme iron-containing ferritin [Helicobacter pylori 26695]
96	1	Heli_pylo26695	gi|15645283|ref|NP_207453.1|	671	47604	17	17	8	8	1.24	hypothetical protein HP0659 [Helicobacter pylori 26695]
97	1	Heli_pylo26695	gi|15644687|ref|NP_206857.1|	646	135053	28	28	19	19	0.83	delta-1-pyrroline-5-carboxylate dehydrogenase [Helicobacter pylori 26695]
98	1	Heli_pylo26695	gi|15645898|ref|NP_208077.1|	635	26281	27	27	11	11	4.85	hypothetical protein HP1285 [Helicobacter pylori 26695]
99	1	Heli_pylo26695	gi|15645017|ref|NP_207187.1|	612	24602	21	21	9	9	3.67	iron-dependent superoxide dismutase [Helicobacter pylori 26695]
100	1	Heli_pylo26695	gi|15646170|ref|NP_208354.1|	611	22221	21	21	7	7	3.56	alkyl hydroperoxide reductase [Helicobacter pylori 26695]
101	1	Heli_pylo26695	gi|15645036|ref|NP_207206.1|	609	18693	21	21	6	6	3.83	hypothetical protein HP0408 [Helicobacter pylori 26695]
102	1	Heli_pylo26695	gi|15645786|ref|NP_207963.1|	594	31202	24	24	10	10	3.45	glutamine ABC transporter substrate-binding protein GlnH [Helicobacter pylori 26695]
103	1	Heli_pylo26695	gi|15645588|ref|NP_207764.1|	594	39785	18	18	8	8	1.35	hypothetical protein HP0973 [Helicobacter pylori 26695]
104	1	Heli_pylo26695	gi|15645400|ref|NP_207574.1|	590	49415	25	25	11	11	1.58	hypothetical protein HP0781 [Helicobacter pylori 26695]
105	1	Heli_pylo26695	gi|15645105|ref|NP_207275.1|	586	41669	19	19	7	7	1.78	hypothetical protein HP0477 [Helicobacter pylori 26695]
106	1	Heli_pylo26695	gi|15644863|ref|NP_207033.1|	583	39373	18	18	10	10	1.94	hypothetical protein HP0235 [Helicobacter pylori 26695]
107	1	Heli_pylo26695	gi|15645958|ref|NP_208137.1|	553	44744	23	23	11	11	1.85	phosphoglycerate kinase [Helicobacter pylori 26695]
108	1	Heli_pylo26695	gi|15644871|ref|NP_207041.1|	543	16923	22	22	8	8	8.32	neutrophil activating protein NapA [Helicobacter pylori 26695]
109	1	Heli_pylo26695	gi|15645988|ref|NP_208169.1|	541	26240	20	20	7	7	2.63	competence lipoprotein ComL [Helicobacter pylori 26695]
110	1	Heli_pylo26695	gi|15644951|ref|NP_207121.1|	530	20138	17	17	6	6	2.51	nuclease NucT [Helicobacter pylori 26695]
111	1	Heli_pylo26695	gi|15645920|ref|NP_208099.1|	527	20215	16	16	6	6	2.48	50S ribosomal protein L5 [Helicobacter pylori 26695]
112	1	Heli_pylo26695	gi|15644860|ref|NP_207030.1|	523	22873	13	13	7	7	2.63	hypothetical protein HP0232 [Helicobacter pylori 26695]
113	1	Heli_pylo26695	gi|15646076|ref|NP_208258.1|	515	26205	13	13	7	7	2.09	hypothetical protein HP1467 [Helicobacter pylori 26695]
114	1	Heli_pylo26695	gi|15645148|ref|NP_207318.1|	511	55046	13	13	7	7	0.72	cag pathogenicity island protein cag3 [Helicobacter pylori 26695]
115	1	Heli_pylo26695	gi|15645738|ref|NP_207915.1|	490	38354	15	15	8	8	1.42	hypothetical protein HP1124 [Helicobacter pylori 26695]
116	1	Heli_pylo26695	gi|15645748|ref|NP_207925.1|	473	55109	17	17	10	10	1.17	ATP synthase F0F1 subunit alpha [Helicobacter pylori 26695]
117	1	Heli_pylo26695	gi|15644651|ref|NP_206820.1|	462	53400	13	13	8	8	0.89	hypothetical protein HP0018 [Helicobacter pylori 26695]
118	1	Heli_pylo26695	gi|15645195|ref|NP_207365.1|	420	54399	11	11	5	5	0.48	leucyl aminopeptidase [Helicobacter pylori 26695]
119	1	Heli_pylo26695	gi|15646135|ref|NP_208317.1|	419	54750	19	19	12	12	1.55	hypothetical protein HP1527 [Helicobacter pylori 26695]
120	1	Heli_pylo26695	gi|15644926|ref|NP_207096.1|	404	62428	17	17	9	9	0.85	dipeptide ABC transporter substrate-binding protein DppA [Helicobacter pylori 26695]
121	1	Heli_pylo26695	gi|15646072|ref|NP_208254.1|	402	24825	15	15	9	9	3.61	hypothetical protein HP1463 [Helicobacter pylori 26695]
122	1	Heli_pylo26695	gi|15644660|ref|NP_206829.1|	385	47501	16	16	9	9	1.24	isocitrate dehydrogenase [Helicobacter pylori 26695]
123	1	Heli_pylo26695	gi|15645518|ref|NP_207693.1|	377	27293	12	12	6	6	1.53	hydrogenase expression/formation protein HypB [Helicobacter pylori 26695]
124	1	Heli_pylo26695	gi|15645186|ref|NP_207356.1|	375	26652	12	12	6	6	1.59	3-ketoacyl-ACP reductase [Helicobacter pylori 26695]
125	1	Heli_pylo26695	gi|15645443|ref|NP_207617.1|	371	11847	10	10	5	5	4.71	thioredoxin [Helicobacter pylori 26695]
126	1	Heli_pylo26695	gi|15645229|ref|NP_207399.1|	369	38446	12	12	6	6	0.94	uroporphyrinogen decarboxylase [Helicobacter pylori 26695]
127	1	Heli_pylo26695	gi|15644839|ref|NP_207009.1|	369	27348	14	14	7	7	1.95	hypothetical protein HP0211 [Helicobacter pylori 26695]
128	1	Heli_pylo26695	gi|15646178|ref|NP_208362.1|	366	35454	11	11	6	6	1.05	rare lipoprotein A RlpA [Helicobacter pylori 26695]
129	1	Heli_pylo26695	gi|15645404|ref|NP_207578.1|	364	21467	14	14	6	6	2.25	outer-membrane lipoprotein carrier protein [Helicobacter pylori 26695]
130	1	Heli_pylo26695	gi|15644819|ref|NP_206989.1|	360	58251	15	15	9	9	0.93	hypothetical protein HP0190 [Helicobacter pylori 26695]
131	1	Heli_pylo26695	gi|15644698|ref|NP_206868.1|	360	21941	12	12	6	6	2.16	urease accessory protein UreG [Helicobacter pylori 26695]
132	1	Heli_pylo26695	gi|15644821|ref|NP_206991.1|	357	80070	15	15	10	10	0.71	fumarate reductase flavoprotein subunit [Helicobacter pylori 26695]
133	1	Heli_pylo26695	gi|15644716|ref|NP_206886.1|	347	50680	14	14	8	8	0.96	hypothetical protein HP0086 [Helicobacter pylori 26695]
134	1	Heli_pylo26695	gi|15646161|ref|NP_208345.1|	344	30668	14	14	8	8	2.02	30S ribosomal protein S2 [Helicobacter pylori 26695]
135	1	Heli_pylo26695	gi|15645671|ref|NP_207848.1|	343	27372	10	10	5	5	1.16	hypothetical protein HP1057 [Helicobacter pylori 26695]
136	1	Heli_pylo26695	gi|15645180|ref|NP_207350.1|	342	31384	11	11	7	7	1.57	hypothetical protein HP0555 [Helicobacter pylori 26695]
137	1	Heli_pylo26695	gi|15644952|ref|NP_207122.1|	337	28748	9	9	5	5	1.09	hypothetical protein HP0324 [Helicobacter pylori 26695]
138	1	Heli_pylo26695	gi|15646039|ref|NP_208221.1|	333	77338	12	12	6	6	0.39	ATP-binding protein [Helicobacter pylori 26695]
139	1	Heli_pylo26695	gi|15645932|ref|NP_208111.1|	332	21178	10	10	6	6	2.29	50S ribosomal protein L3 [Helicobacter pylori 26695]
140	1	Heli_pylo26695	gi|410682704|ref|YP_006935106.1|	326	28268	16	16	7	7	2.3	alpha-carbonic anhydrase [Helicobacter pylori 26695]
141	1	Heli_pylo26695	gi|15645018|ref|NP_207188.1|	324	18281	10	10	6	6	2.95	adhesin [Helicobacter pylori 26695]
142	1	Heli_pylo26695	gi|15644932|ref|NP_207102.1|	314	37565	9	9	5	5	0.76	hypothetical protein HP0304 [Helicobacter pylori 26695]
143	1	Heli_pylo26695	gi|15644799|ref|NP_206969.1|	309	28604	6	6	3	3	0.56	hypothetical protein HP0170 [Helicobacter pylori 26695]
144	1	Heli_pylo26695	gi|15645012|ref|NP_207182.1|	308	29013	10	10	5	5	1.08	hypothetical protein HP0384 [Helicobacter pylori 26695]
145	1	Heli_pylo26695	gi|15645001|ref|NP_207171.1|	306	78055	9	9	5	5	0.31	hypothetical protein HP0373 [Helicobacter pylori 26695]
146	1	Heli_pylo26695	gi|15645147|ref|NP_207317.1|	306	12431	11	11	4	4	2.8	cag pathogenicity island protein cag1 [Helicobacter pylori 26695]
147	1	Heli_pylo26695	gi|15645273|ref|NP_207443.1|	304	51948	11	11	6	6	0.64	aspartate ammonia-lyase [Helicobacter pylori 26695]
148	1	Heli_pylo26695	gi|15645761|ref|NP_207938.1|	299	13591	5	5	3	3	1.51	50S ribosomal protein L19 [Helicobacter pylori 26695]
149	1	Heli_pylo26695	gi|15644759|ref|NP_206929.1|	297	16281	11	11	6	6	3.65	hypothetical protein HP0129 [Helicobacter pylori 26695]
150	1	Heli_pylo26695	gi|15645720|ref|NP_207897.1|	288	51070	15	15	8	8	0.95	hypothetical protein HP1106 [Helicobacter pylori 26695]
151	1	Heli_pylo26695	gi|15645670|ref|NP_207847.1|	282	32320	8	8	5	5	0.93	hypothetical protein HP1056 [Helicobacter pylori 26695]
152	1	Heli_pylo26695	gi|15645477|ref|NP_207652.1|	282	50657	11	11	6	6	0.66	ADP-heptose synthase RfaE [Helicobacter pylori 26695]
153	1	Heli_pylo26695	gi|15645907|ref|NP_208086.1|	281	23950	13	13	9	9	3.87	30S ribosomal protein S4 [Helicobacter pylori 26695]
154	1	Heli_pylo26695	gi|15645724|ref|NP_207901.1|	279	44715	11	11	7	7	1.14	pyruvate flavodoxin oxidoreductase subunit alpha [Helicobacter pylori 26695]
155	1	Heli_pylo26695	gi|15645457|ref|NP_207631.1|	277	24325	12	12	7	7	2.37	hypothetical protein HP0838 [Helicobacter pylori 26695]
156	1	Heli_pylo26695	gi|15645918|ref|NP_208097.1|	274	15174	7	7	4	4	2	30S ribosomal protein S8 [Helicobacter pylori 26695]
157	1	Heli_pylo26695	gi|15644768|ref|NP_206938.1|	273	54202	9	9	5	5	0.48	iron-sulfur protein [Helicobacter pylori 26695]
158	1	Heli_pylo26695	gi|15645101|ref|NP_207271.1|	272	27577	10	10	6	6	1.51	molybdenum ABC transporter substrate-binding protein ModA [Helicobacter pylori 26695]
159	1	Heli_pylo26695	gi|15644830|ref|NP_207000.1|	269	36460	5	5	3	3	0.42	glycerol-3-phosphate acyltransferase PlsX [Helicobacter pylori 26695]
160	1	Heli_pylo26695	gi|15646071|ref|NP_208253.1|	268	20467	11	11	6	6	2.44	flagellar motility protein [Helicobacter pylori 26695]
161	1	Heli_pylo26695	gi|15644838|ref|NP_207008.1|	263	71230	12	12	8	8	0.61	heat shock protein 90 [Helicobacter pylori 26695]
162	1	Heli_pylo26695	gi|15645855|ref|NP_208033.1|	261	94640	8	8	4	4	0.2	alanyl-tRNA synthetase [Helicobacter pylori 26695]
163	1	Heli_pylo26695	CON_sp|GELS_HUMAN|	259	85644	10	10	4	4	0.22
164	1	Heli_pylo26695	gi|15645929|ref|NP_208108.1|	257	30252	8	8	4	4	0.75	50S ribosomal protein L2 [Helicobacter pylori 26695]
165	1	Heli_pylo26695	gi|15645556|ref|NP_207732.1|	256	28719	7	7	6	6	1.42	amino acid ABC transporter substrate-binding protein [Helicobacter pylori 26695]
166	1	Heli_pylo26695	gi|15645114|ref|NP_207284.1|	254	55141	8	8	4	4	0.36	hypothetical protein HP0487 [Helicobacter pylori 26695]
167	1	Heli_pylo26695	gi|15645254|ref|NP_207424.1|	252	21591	11	11	5	5	1.64	modulator of drug activity [Helicobacter pylori 26695]
168	1	Heli_pylo26695	gi|15645809|ref|NP_207986.1|	252	76972	10	10	7	7	0.47	elongation factor G [Helicobacter pylori 26695]
169	1	Heli_pylo26695	gi|15644950|ref|NP_207120.1|	245	58434	9	9	6	6	0.55	poly E-rich protein [Helicobacter pylori 26695]
170	1	Heli_pylo26695	gi|15645832|ref|NP_208010.1|	242	47475	7	7	4	4	0.43	glycinamide ribonucleotide synthetase PurD [Helicobacter pylori 26695]
171	1	Heli_pylo26695	gi|15645775|ref|NP_207952.1|	241	17482	8	8	5	5	2.33	flavodoxin FldA [Helicobacter pylori 26695]
172	1	Heli_pylo26695	gi|15644826|ref|NP_206996.1|	237	42336	6	6	4	4	0.49	S-adenosylmethionine synthetase [Helicobacter pylori 26695]
173	1	Heli_pylo26695	gi|15645214|ref|NP_207384.1|	232	41482	8	8	4	4	0.51	2-oxoglutarate-acceptor oxidoreductase subunit OorA [Helicobacter pylori 26695]
174	1	Heli_pylo26695	CON_sp|ANT3_HUMAN|	230	52569	13	13	6	6	0.63
175	1	Heli_pylo26695	gi|15645718|ref|NP_207895.1|	230	38621	7	7	4	4	0.55	cinnamyl-alcohol dehydrogenase ELI3-2 [Helicobacter pylori 26695]
176	1	Heli_pylo26695	gi|15645414|ref|NP_207588.1|	228	51956	11	11	7	7	0.78	trigger factor [Helicobacter pylori 26695]
177	1	Heli_pylo26695	gi|15645448|ref|NP_207622.1|	225	51769	7	7	5	5	0.51	inosine 5'-monophosphate dehydrogenase [Helicobacter pylori 26695]
178	1	Heli_pylo26695	gi|15644782|ref|NP_206952.1|	224	37663	10	10	7	7	1.2	recombinase A [Helicobacter pylori 26695]
179	1	Heli_pylo26695	gi|15645108|ref|NP_207278.1|	222	66634	10	10	6	6	0.47	GTP-binding protein [Helicobacter pylori 26695]
180	1	Heli_pylo26695	gi|15645096|ref|NP_207266.1|	211	57495	10	10	7	7	0.68	hypothetical protein HP0468 [Helicobacter pylori 26695]
181	1	Heli_pylo26695	gi|15645570|ref|NP_207746.1|	210	24052	8	8	4	4	1.4	oxygen-insensitive NAD(P)H nitroreductase [Helicobacter pylori 26695]
182	1	Heli_pylo26695	gi|15645019|ref|NP_207189.1|	209	18955	5	5	3	3	0.94	purine-binding chemotaxis protein CheW [Helicobacter pylori 26695]
183	1	Heli_pylo26695	gi|15644924|ref|NP_207094.1|	205	11801	4	4	2	2	1.02	50S ribosomal protein L21 [Helicobacter pylori 26695]
184	1	Heli_pylo26695	gi|15644805|ref|NP_206975.1|	203	33751	10	10	6	6	1.13	fructose-bisphosphate aldolase [Helicobacter pylori 26695]
185	1	Heli_pylo26695	gi|15645444|ref|NP_207618.1|	202	33517	5	5	3	3	0.46	thioredoxin reductase [Helicobacter pylori 26695]
186	1	Heli_pylo26695	gi|15646132|ref|NP_208314.1|	200	13279	5	5	3	3	1.55	hypothetical protein HP1524 [Helicobacter pylori 26695]
187	1	Heli_pylo26695	gi|15645485|ref|NP_207660.1|	195	18187	4	4	2	2	0.59	transcription elongation factor GreA [Helicobacter pylori 26695]
188	1	Heli_pylo26695	gi|15645841|ref|NP_208019.1|	194	10340	7	7	3	3	3.93	cytochrome c553 [Helicobacter pylori 26695]
189	1	Heli_pylo26695	gi|15645983|ref|NP_208164.1|	192	37374	5	5	4	4	0.57	rod shape-determining protein MreB [Helicobacter pylori 26695]
190	1	Heli_pylo26695	gi|15645127|ref|NP_207297.1|	191	42158	6	6	4	4	0.5	DNA polymerase III subunit beta [Helicobacter pylori 26695]
191	1	Heli_pylo26695	CON_sp|CO5_HUMAN|	191	188212	5	5	3	3	0.07
192	1	Heli_pylo26695	gi|15645731|ref|NP_207908.1|	190	28993	4	4	3	3	0.55	hypothetical protein HP1117 [Helicobacter pylori 26695]
193	1	Heli_pylo26695	gi|410682445|ref|YP_006934847.1|	189	8785	7	7	4	4	5.45	hypothetical protein C694_04795 [Helicobacter pylori 26695]
194	1	Heli_pylo26695	gi|15645815|ref|NP_207992.1|	188	25251	3	3	2	2	0.4	50S ribosomal protein L1 [Helicobacter pylori 26695]
195	1	Heli_pylo26695	gi|15645240|ref|NP_207410.1|	187	73854	6	6	3	3	0.19	NAD-dependent DNA ligase LigA [Helicobacter pylori 26695]
196	1	Heli_pylo26695	gi|15644713|ref|NP_206883.1|	183	14499	6	6	4	4	2.15	30S ribosomal protein S9 [Helicobacter pylori 26695]
197	1	Heli_pylo26695	gi|15645478|ref|NP_207653.1|	182	37389	6	6	3	3	0.41	ADP-L-glycero-D-manno-heptose-6-epimerase [Helicobacter pylori 26695]
198	1	Heli_pylo26695	gi|15645405|ref|NP_207579.1|	180	99022	8	8	6	6	0.3	preprotein translocase subunit SecA [Helicobacter pylori 26695]
199	1	Heli_pylo26695	CON_sp|HBB_HUMAN|	178	15857	9	9	3	3	1.2
200	1	Heli_pylo26695	gi|410682459|ref|YP_006934861.1|	174	10249	5	5	2	2	1.24	protein tRNA-associated locus protein [Helicobacter pylori 26695]
201	1	Heli_pylo26695	gi|15644765|ref|NP_206935.1|	174	5020	3	3	2	2	3.83	hypothetical protein HP0135 [Helicobacter pylori 26695]
202	1	Heli_pylo26695	CON_sp|ANXA5_HUMAN|	174	35783	5	5	2	2	0.27
203	1	Heli_pylo26695	gi|410682444|ref|YP_006934846.1|	172	16987	6	6	2	2	0.64	hypothetical protein C694_04790 [Helicobacter pylori 26695]
204	1	Heli_pylo26695	gi|15644814|ref|NP_206984.1|	171	30331	6	6	3	3	0.52	hypothetical protein HP0185 [Helicobacter pylori 26695]
205	1	Heli_pylo26695	gi|15645922|ref|NP_208101.1|	170	13271	4	4	3	3	1.55	50S ribosomal protein L14 [Helicobacter pylori 26695]
206	1	Heli_pylo26695	gi|15645593|ref|NP_207769.1|	169	54459	8	8	5	5	0.48	cell division protein FtsA [Helicobacter pylori 26695]
207	1	Heli_pylo26695	gi|15646160|ref|NP_208344.1|	168	108813	7	7	4	4	0.17	recombination protein RecB [Helicobacter pylori 26695]
208	1	Heli_pylo26695	gi|15644946|ref|NP_207116.1|	167	28489	5	5	3	3	0.56	hypothetical protein HP0318 [Helicobacter pylori 26695]
209	1	Heli_pylo26695	gi|15645020|ref|NP_207190.1|	163	89704	6	6	5	5	0.27	histidine kinase CheA [Helicobacter pylori 26695]
210	1	Heli_pylo26695	gi|15644810|ref|NP_206980.1|	163	24893	5	5	4	4	0.97	hypothetical protein HP0181 [Helicobacter pylori 26695]
211	1	Heli_pylo26695	gi|15644986|ref|NP_207156.1|	161	57810	4	4	2	2	0.16	hypothetical protein HP0358 [Helicobacter pylori 26695]
212	1	Heli_pylo26695	CON_sp|TRYP_PIG|	158	24394	6	6	2	2	0.41
213	1	Heli_pylo26695	gi|15645938|ref|NP_208117.1|	154	50942	6	6	3	3	0.28	fumarate hydratase [Helicobacter pylori 26695]
214	1	Heli_pylo26695	gi|15644669|ref|NP_206838.1|	154	38509	5	5	3	3	0.39	hypothetical protein HP0036 [Helicobacter pylori 26695]
215	1	Heli_pylo26695	gi|15645402|ref|NP_207576.1|	153	18603	7	7	4	4	1.46	hypothetical protein HP0783 [Helicobacter pylori 26695]
216	1	Heli_pylo26695	gi|15645722|ref|NP_207899.1|	152	20952	4	4	2	2	0.49	pyruvate flavodoxin oxidoreductase subunit gamma [Helicobacter pylori 26695]
217	1	Heli_pylo26695	gi|15644795|ref|NP_206965.1|	151	25840	3	3	2	2	0.39	response regulator ompR [Helicobacter pylori 26695]
218	1	Heli_pylo26695	gi|15645926|ref|NP_208105.1|	148	26364	4	4	3	3	0.62	30S ribosomal protein S3 [Helicobacter pylori 26695]
219	1	Heli_pylo26695	gi|15644659|ref|NP_206828.1|	147	48320	6	6	3	3	0.3	type II citrate synthase [Helicobacter pylori 26695]
220	1	Heli_pylo26695	gi|15646162|ref|NP_208346.1|	146	39670	6	6	3	3	0.38	elongation factor Ts [Helicobacter pylori 26695]
221	1	Heli_pylo26695	gi|15644728|ref|NP_206898.1|	146	54672	7	7	4	4	0.37	threonine synthase [Helicobacter pylori 26695]
222	1	Heli_pylo26695	gi|15646187|ref|NP_208371.1|	146	24533	2	2	1	1	0.19	hypothetical protein HP1580 [Helicobacter pylori 26695]
223	1	Heli_pylo26695	gi|15646189|ref|NP_208373.1|	144	29702	6	6	3	3	0.53	pyridoxine 5'-phosphate synthase [Helicobacter pylori 26695]
224	1	Heli_pylo26695	gi|15644699|ref|NP_206869.1|	143	28601	3	3	2	2	0.34	urease accessory protein UreF [Helicobacter pylori 26695]
225	1	Heli_pylo26695	gi|15645250|ref|NP_207420.1|	143	44176	5	5	3	3	0.33	tetrahydrodipicolinate N-succinyltransferase dapD [Helicobacter pylori 26695]
226	1	Heli_pylo26695	gi|15645398|ref|NP_207572.1|	140	92735	2	2	2	2	0.1	bifunctional aconitate hydratase 2/2-methylisocitrate dehydratase [Helicobacter pylori 26695]
227	1	Heli_pylo26695	gi|15646086|ref|NP_208268.1|	140	24292	2	2	1	1	0.19	flagellar basal body P-ring biosynthesis protein FlgA [Helicobacter pylori 26695]
228	1	Heli_pylo26695	gi|15645752|ref|NP_207929.1|	140	33146	2	2	1	1	0.14	plasmid replication-partition related protein [Helicobacter pylori 26695]
229	1	Heli_pylo26695	gi|15645703|ref|NP_207880.1|	139	90735	6	6	4	4	0.21	hypothetical protein HP1089 [Helicobacter pylori 26695]
230	1	Heli_pylo26695	gi|394893741|ref|NP_208095.2|	139	13455	4	4	3	3	1.53	50S ribosomal protein L18 [Helicobacter pylori 26695]
231	1	Heli_pylo26695	gi|15644938|ref|NP_207108.1|	138	33656	4	4	2	2	0.29	hypothetical protein HP0310 [Helicobacter pylori 26695]
232	1	Heli_pylo26695	gi|15645232|ref|NP_207402.1|	137	113668	6	6	4	4	0.16	acriflavine resistance protein AcrB [Helicobacter pylori 26695]
233	1	Heli_pylo26695	gi|15645233|ref|NP_207403.1|	137	17933	3	3	2	2	0.59	hypothetical protein HP0608 [Helicobacter pylori 26695]
234	1	Heli_pylo26695	gi|410682235|ref|YP_006934637.1|	136	6086	4	4	2	2	2.71	hypothetical protein C694_03705 [Helicobacter pylori 26695]
235	1	Heli_pylo26695	gi|15645810|ref|NP_207987.1|	136	17960	2	2	1	1	0.26	30S ribosomal protein S7 [Helicobacter pylori 26695]
236	1	Heli_pylo26695	gi|15645098|ref|NP_207268.1|	136	67662	4	4	2	2	0.13	oligoendopeptidase F PePF [Helicobacter pylori 26695]
237	1	Heli_pylo26695	gi|15645659|ref|NP_207835.1|	135	74900	4	4	3	3	0.19	acetyl-CoA synthetase [Helicobacter pylori 26695]
238	1	Heli_pylo26695	gi|15644833|ref|NP_207003.1|	134	14542	6	6	3	3	1.36	hypothetical protein HP0204 [Helicobacter pylori 26695]
239	1	Heli_pylo26695	gi|15645146|ref|NP_207316.1|	133	31508	4	4	2	2	0.31	hypothetical protein HP0519 [Helicobacter pylori 26695]
240	1	Heli_pylo26695	gi|394893742|ref|NP_208094.2|	131	15826	3	3	2	2	0.69	30S ribosomal protein S5 [Helicobacter pylori 26695]
241	1	Heli_pylo26695	gi|161353438|ref|NP_208127.2|	130	38223	8	8	4	4	0.56	tRNA-specific 2-thiouridylase MnmA [Helicobacter pylori 26695]
242	1	Heli_pylo26695	gi|15645392|ref|NP_207566.1|	129	39567	3	3	2	2	0.24	hypothetical protein HP0773 [Helicobacter pylori 26695]
243	1	Heli_pylo26695	gi|15645995|ref|NP_208176.1|	127	32928	4	4	2	2	0.29	fructose-1,6-bisphosphatase [Helicobacter pylori 26695]
244	1	Heli_pylo26695	gi|15645050|ref|NP_207220.1|	126	70285	2	2	1	1	0.06	arginine decarboxylase [Helicobacter pylori 26695]
245	1	Heli_pylo26695	gi|15645401|ref|NP_207575.1|	123	51950	2	2	1	1	0.09	hypothetical protein HP0782 [Helicobacter pylori 26695]
246	1	Heli_pylo26695	gi|15645727|ref|NP_207904.1|	123	31875	5	5	2	2	0.3	hypothetical protein HP1113 [Helicobacter pylori 26695]
247	1	Heli_pylo26695	CON_sp|TRFL_HUMAN|	122	78132	4	4	2	2	0.12
248	1	Heli_pylo26695	gi|15645931|ref|NP_208110.1|	122	24008	5	5	3	3	0.69	50S ribosomal protein L4 [Helicobacter pylori 26695]
249	1	Heli_pylo26695	gi|15644820|ref|NP_206990.1|	121	27633	5	5	4	4	0.84	fumarate reductase iron-sulfur subunit [Helicobacter pylori 26695]
250	1	Heli_pylo26695	gi|15644875|ref|NP_207045.1|	121	55771	3	3	2	2	0.17	DEAD/DEAH box helicase [Helicobacter pylori 26695]
251	1	Heli_pylo26695	gi|15645320|ref|NP_207491.1|	120	19902	6	6	3	3	0.89	hypothetical protein HP0697 [Helicobacter pylori 26695]
252	1	Heli_pylo26695	gi|15645456|ref|NP_207630.1|	119	11222	5	5	3	3	2.02	hypothetical protein HP0837, partial [Helicobacter pylori 26695]
253	1	Heli_pylo26695	gi|15645947|ref|NP_208126.1|	118	26471	2	2	1	1	0.17	hypothetical protein HP1334 [Helicobacter pylori 26695]
254	1	Heli_pylo26695	gi|15645156|ref|NP_207326.1|	117	29076	3	3	2	2	0.34	cag pathogenicity island protein cag10 [Helicobacter pylori 26695]
255	1	Heli_pylo26695	gi|15645261|ref|NP_207431.1|	117	16883	2	2	1	1	0.28	hypothetical protein HP0637 [Helicobacter pylori 26695]
256	1	Heli_pylo26695	gi|15646062|ref|NP_208244.1|	116	82309	4	4	2	2	0.11	hypothetical protein HP1453 [Helicobacter pylori 26695]
257	1	Heli_pylo26695	gi|15645045|ref|NP_207215.1|	114	74459	4	4	3	3	0.19	methionyl-tRNA synthetase [Helicobacter pylori 26695]
258	1	Heli_pylo26695	gi|15646033|ref|NP_208215.1|	114	23419	5	5	3	3	0.72	hypothetical protein HP1424 [Helicobacter pylori 26695]
259	1	Heli_pylo26695	gi|15645717|ref|NP_207894.1|	112	36637	3	3	1	1	0.12	glucokinase [Helicobacter pylori 26695]
260	1	Heli_pylo26695	CON_sp|UBIQ_HUMAN|	111	8560	4	4	2	2	1.6
261	1	Heli_pylo26695	gi|15645662|ref|NP_207839.1|	110	105130	3	3	2	2	0.08	translation initiation factor IF-2 [Helicobacter pylori 26695]
262	1	Heli_pylo26695	gi|15645215|ref|NP_207385.1|	109	30395	3	3	2	2	0.32	2-oxoglutarate-acceptor oxidoreductase subunit OorB [Helicobacter pylori 26695]
263	1	Heli_pylo26695	gi|15645133|ref|NP_207303.1|	106	45943	4	4	3	3	0.32	hypothetical protein HP0506 [Helicobacter pylori 26695]
264	1	Heli_pylo26695	gi|15644998|ref|NP_207168.1|	105	50969	4	4	3	3	0.28	biotin carboxylase [Helicobacter pylori 26695]
265	1	Heli_pylo26695	gi|15645243|ref|NP_207413.1|	105	21230	2	2	1	1	0.22	adenylate kinase [Helicobacter pylori 26695]
266	1	Heli_pylo26695	gi|15644674|ref|NP_206844.1|	103	53338	4	4	2	2	0.17	mannose-6-phosphate isomerase [Helicobacter pylori 26695]
267	1	Heli_pylo26695	gi|15646158|ref|NP_208342.1|	103	14383	3	3	1	1	0.33	preprotein translocase subunit YajC [Helicobacter pylori 26695]
268	1	Heli_pylo26695	gi|15645814|ref|NP_207991.1|	102	18594	5	5	4	4	1.46	50S ribosomal protein L10 [Helicobacter pylori 26695]
269	1	Heli_pylo26695	CON_sp|AMYS_HUMAN|	102	57731	5	5	3	3	0.25
270	1	Heli_pylo26695	gi|15645216|ref|NP_207386.1|	102	20244	4	4	2	2	0.52	2-oxoglutarate-acceptor oxidoreductase subunit OorC [Helicobacter pylori 26695]
271	1	Heli_pylo26695	gi|15645255|ref|NP_207425.1|	102	42327	7	7	4	4	0.49	quinone-reactive Ni/Fe hydrogenase, small subunit HydA [Helicobacter pylori 26695]
272	1	Heli_pylo26695	gi|15645587|ref|NP_207763.1|	101	80585	2	2	1	1	0.05	glycyl-tRNA synthetase subunit beta [Helicobacter pylori 26695]
273	1	Heli_pylo26695	gi|15645807|ref|NP_207984.1|	101	37050	4	4	2	2	0.26	aldo/keto reductase [Helicobacter pylori 26695]
274	1	Heli_pylo26695	gi|15645725|ref|NP_207902.1|	100	34934	3	3	2	2	0.27	ferrodoxin oxidoreductase subunit beta [Helicobacter pylori 26695]
275	1	Heli_pylo26695	gi|15644646|ref|NP_206815.1|	100	40088	2	2	1	1	0.11	hypothetical protein HP0013 [Helicobacter pylori 26695]
276	1	Heli_pylo26695	gi|15645141|ref|NP_207311.1|	100	16581	3	3	3	3	1.14	50S ribosomal protein L9 [Helicobacter pylori 26695]
277	1	Heli_pylo26695	gi|15645332|ref|NP_207503.1|	99	33001	5	5	3	3	0.47	hypothetical protein HP0709 [Helicobacter pylori 26695]
278	1	Heli_pylo26695	gi|15645905|ref|NP_208084.1|	98	13356	4	4	3	3	1.55	50S ribosomal protein L17 [Helicobacter pylori 26695]
279	1	Heli_pylo26695	gi|15644680|ref|NP_206850.1|	96	37525	2	2	1	1	0.12	hypothetical protein HP0049 [Helicobacter pylori 26695]
280	1	Heli_pylo26695	gi|15645313|ref|NP_207484.1|	94	41095	3	3	2	2	0.23	acetyl CoA acetyltransferase [Helicobacter pylori 26695]
281	1	Heli_pylo26695	gi|15645651|ref|NP_207827.1|	94	40771	3	3	2	2	0.23	hypothetical protein HP1037 [Helicobacter pylori 26695]
282	1	Heli_pylo26695	gi|15645314|ref|NP_207485.1|	94	25346	2	2	1	1	0.18	3-oxoadipate CoA-transferase subunit A [Helicobacter pylori 26695]
283	1	Heli_pylo26695	gi|15644756|ref|NP_206926.1|	93	14023	3	3	1	1	0.35	50S ribosomal protein L20 [Helicobacter pylori 26695]
284	1	Heli_pylo26695	gi|410682234|ref|YP_006934636.1|	90	10029	2	2	1	1	0.51	hypothetical protein C694_03700 [Helicobacter pylori 26695]
285	1	Heli_pylo26695	gi|15644751|ref|NP_206921.1|	90	91215	3	3	3	3	0.15	phosphoenolpyruvate synthase [Helicobacter pylori 26695]
286	1	Heli_pylo26695	gi|15646146|ref|NP_208330.1|	90	47479	5	5	3	3	0.31	ubiquinol cytochrome c oxidoreductase, cytochrome b subunit FbcH [Helicobacter pylori 26695]
287	1	Heli_pylo26695	gi|15645753|ref|NP_207930.1|	89	29153	3	3	2	2	0.34	SpoOJ regulator Soj [Helicobacter pylori 26695]
288	1	Heli_pylo26695	gi|15645169|ref|NP_207339.1|	88	31767	4	4	2	2	0.31	cag pathogenicity island protein cag22 [Helicobacter pylori 26695]
289	1	Heli_pylo26695	gi|15645925|ref|NP_208104.1|	87	16036	2	2	1	1	0.3	50S ribosomal protein L16 [Helicobacter pylori 26695]
290	1	Heli_pylo26695	gi|15644766|ref|NP_206936.1|	83	17105	2	2	1	1	0.28	bacterioferritin comigratory protein Bcp [Helicobacter pylori 26695]
291	1	Heli_pylo26695	gi|15646009|ref|NP_208190.1|	82	36901	2	2	1	1	0.12	arginase [Helicobacter pylori 26695]
292	1	Heli_pylo26695	gi|15645024|ref|NP_207194.1|	81	70799	4	4	3	3	0.2	hypothetical protein HP0396 [Helicobacter pylori 26695]
293	1	Heli_pylo26695	gi|15645025|ref|NP_207195.1|	81	57868	3	3	2	2	0.16	D-3-phosphoglycerate dehydrogenase [Helicobacter pylori 26695]
294	1	Heli_pylo26695	gi|15644959|ref|NP_207129.1|	80	29276	2	2	1	1	0.16	cell division inhibitor [Helicobacter pylori 26695]
295	1	Heli_pylo26695	gi|15645382|ref|NP_207556.1|	80	32477	1	1	1	1	0.14	cell division protein FtsY [Helicobacter pylori 26695]
296	1	Heli_pylo26695	gi|15646116|ref|NP_208298.1|	80	43876	3	3	2	2	0.21	hypothetical protein HP1507 [Helicobacter pylori 26695]
297	1	Heli_pylo26695	gi|15645691|ref|NP_207868.1|	79	37010	2	2	1	1	0.12	nickel transport protein NixA [Helicobacter pylori 26695]
298	1	Heli_pylo26695	gi|15645813|ref|NP_207990.1|	78	13305	3	3	3	3	1.55	50S ribosomal protein L7/L12 [Helicobacter pylori 26695]
299	1	Heli_pylo26695	gi|15646067|ref|NP_208249.1|	78	11737	3	3	2	2	1.02	thioredoxin [Helicobacter pylori 26695]
300	1	Heli_pylo26695	gi|15645598|ref|NP_207774.1|	77	30424	2	2	1	1	0.15	hypothetical protein HP0983 [Helicobacter pylori 26695]
301	1	Heli_pylo26695	gi|15646118|ref|NP_208300.1|	77	28816	2	2	1	1	0.16	glycerol-3-phosphate acyltransferase PlsY [Helicobacter pylori 26695]
302	1	Heli_pylo26695	gi|15645163|ref|NP_207333.1|	74	43735	3	3	2	2	0.21	cag pathogenicity island protein cag16 [Helicobacter pylori 26695]
303	1	Heli_pylo26695	gi|15644848|ref|NP_207018.1|	73	42377	5	5	4	4	0.49	cysteine desulfurase [Helicobacter pylori 26695]
304	1	Heli_pylo26695	gi|15644813|ref|NP_206983.1|	72	21195	2	2	1	1	0.22	hypothetical protein HP0184 [Helicobacter pylori 26695]
305	1	Heli_pylo26695	gi|15644977|ref|NP_207147.1|	72	60578	2	2	1	1	0.07	CTP synthetase [Helicobacter pylori 26695]
306	1	Heli_pylo26695	gi|15644892|ref|NP_207062.1|	72	96623	4	4	4	4	0.19	ATP-dependent protease binding subunit ClpB [Helicobacter pylori 26695]
307	1	Heli_pylo26695	gi|15644798|ref|NP_206968.1|	72	47246	2	2	1	1	0.09	collagenase PrtC [Helicobacter pylori 26695]
308	1	Heli_pylo26695	gi|15645652|ref|NP_207828.1|	72	18471	3	3	2	2	0.58	3-dehydroquinate dehydratase [Helicobacter pylori 26695]
309	1	Heli_pylo26695	gi|15644827|ref|NP_206997.1|	71	15276	5	5	2	2	0.72	nucleoside diphosphate kinase [Helicobacter pylori 26695]
310	1	Heli_pylo26695	gi|15645428|ref|NP_207602.1|	71	20352	4	4	3	3	0.86	flagellar basal body protein FliL [Helicobacter pylori 26695]
311	1	Heli_pylo26695	gi|15644912|ref|NP_207082.1|	70	60189	2	2	1	1	0.07	hypothetical protein HP0284 [Helicobacter pylori 26695]
312	1	Heli_pylo26695	gi|15645190|ref|NP_207360.1|	70	23905	2	2	1	1	0.19	hypothetical protein HP0565 [Helicobacter pylori 26695]
313	1	Heli_pylo26695	gi|15644644|ref|NP_206813.1|	70	12982	4	4	2	2	0.9	co-chaperonin GroES [Helicobacter pylori 26695]
314	1	Heli_pylo26695	gi|15644652|ref|NP_206821.1|	70	36564	3	3	2	2	0.26	chemotaxis protein CheV [Helicobacter pylori 26695]
315	1	Heli_pylo26695	gi|15645413|ref|NP_207587.1|	69	21512	1	1	1	1	0.22	ATP-dependent Clp protease proteolytic subunit [Helicobacter pylori 26695]
316	1	Heli_pylo26695	gi|15645683|ref|NP_207860.1|	67	69701	2	2	2	2	0.13	cell division protein FtsH [Helicobacter pylori 26695]
317	1	Heli_pylo26695	gi|15645391|ref|NP_207565.1|	67	50043	2	2	2	2	0.19	N-acetylmuramoyl-L-alanine amidase [Helicobacter pylori 26695]
318	1	Heli_pylo26695	gi|15645197|ref|NP_207367.1|	65	19833	2	2	1	1	0.24	adenine phosphoribosyltransferase [Helicobacter pylori 26695]
319	1	Heli_pylo26695	gi|15645959|ref|NP_208138.1|	63	35999	4	4	2	2	0.27	glyceraldehyde-3-phosphate dehydrogenase [Helicobacter pylori 26695]
320	1	Heli_pylo26695	gi|15645917|ref|NP_208096.1|	63	19474	2	2	2	2	0.54	50S ribosomal protein L6 [Helicobacter pylori 26695]
321	1	Heli_pylo26695	gi|15644846|ref|NP_207016.1|	62	20677	1	1	1	1	0.23	hypothetical protein HP0218 [Helicobacter pylori 26695]
322	1	Heli_pylo26695	gi|15645778|ref|NP_207955.1|	61	35964	2	2	2	2	0.27	thioredoxin reductase [Helicobacter pylori 26695]
323	1	Heli_pylo26695	gi|15645201|ref|NP_207371.1|	61	33688	2	2	2	2	0.29	signal peptidase I LepB [Helicobacter pylori 26695]
324	1	Heli_pylo26695	gi|15645394|ref|NP_207568.1|	60	89129	2	2	1	1	0.05	penta-phosphate guanosine-3'-pyrophosphohydrolase SpoT [Helicobacter pylori 26695]
325	1	Heli_pylo26695	gi|15645952|ref|NP_208131.1|	59	18276	1	1	1	1	0.26	biopolymer transport protein ExbB [Helicobacter pylori 26695]
326	1	Heli_pylo26695	gi|15646105|ref|NP_208287.1|	57	19867	3	3	3	3	0.89	50S ribosomal protein L25 [Helicobacter pylori 26695]
327	1	Heli_pylo26695	gi|15644811|ref|NP_206981.1|	57	57746	2	2	2	2	0.16	lysyl-tRNA synthetase [Helicobacter pylori 26695]
328	1	Heli_pylo26695	gi|15644930|ref|NP_207100.1|	56	30419	2	2	1	1	0.15	dipeptide ABC transporter ATP-binding protein DppF [Helicobacter pylori 26695]
329	1	Heli_pylo26695	gi|15644664|ref|NP_206833.1|	55	15478	1	1	1	1	0.31	hypothetical protein HP0031 [Helicobacter pylori 26695]
330	1	Heli_pylo26695	gi|161353439|ref|NP_208093.2|	54	14652	2	2	1	1	0.33	50S ribosomal protein L15 [Helicobacter pylori 26695]
331	1	Heli_pylo26695	gi|15646055|ref|NP_208237.1|	54	15032	2	2	1	1	0.32	biopolymer transport protein ExbD [Helicobacter pylori 26695]
332	1	Heli_pylo26695	gi|15644906|ref|NP_207076.1|	54	54313	3	3	2	2	0.17	guanosine pentaphosphate phosphohydrolase [Helicobacter pylori 26695]
333	1	Heli_pylo26695	gi|15645804|ref|NP_207981.1|	53	50141	1	1	1	1	0.09	histidyl-tRNA synthetase [Helicobacter pylori 26695]
334	1	Heli_pylo26695	gi|15645811|ref|NP_207988.1|	53	15097	1	1	1	1	0.32	30S ribosomal protein S12 [Helicobacter pylori 26695]
335	1	Heli_pylo26695	gi|15645453|ref|NP_207627.1|	52	51175	2	2	1	1	0.09	GTP-binding protein EngA [Helicobacter pylori 26695]
336	1	Heli_pylo26695	gi|15644978|ref|NP_207148.1|	52	24457	2	2	1	1	0.19	hypothetical protein HP0350 [Helicobacter pylori 26695]
337	1	Heli_pylo26695	gi|15645586|ref|NP_207762.1|	52	47680	2	2	1	1	0.09	hypothetical protein HP0971 [Helicobacter pylori 26695]
338	1	Heli_pylo26695	gi|15645637|ref|NP_207813.1|	52	46767	2	2	2	2	0.2	hypothetical protein HP1023 [Helicobacter pylori 26695]
339	1	Heli_pylo26695	gi|15645183|ref|NP_207353.1|	51	43536	3	3	2	2	0.22	3-oxoacyl-ACP synthase [Helicobacter pylori 26695]
340	1	Heli_pylo26695	gi|15645158|ref|NP_207328.1|	51	32354	2	2	2	2	0.3	cag pathogenicity island protein cag12 [Helicobacter pylori 26695]
341	1	Heli_pylo26695	gi|15644714|ref|NP_206884.1|	51	16102	2	2	1	1	0.3	50S ribosomal protein L13 [Helicobacter pylori 26695]
342	1	Heli_pylo26695	gi|15646050|ref|NP_208232.1|	50	17610	1	1	1	1	0.27	peptidyl-prolyl cis-trans isomerase B [Helicobacter pylori 26695]
343	1	Heli_pylo26695	gi|15646044|ref|NP_208226.1|	49	32404	2	2	1	1	0.14	endopeptidase IV [Helicobacter pylori 26695]
344	1	Heli_pylo26695	gi|15644639|ref|NP_206807.1|	46	25367	3	3	2	2	0.39	orotidine 5'-phosphate decarboxylase [Helicobacter pylori 26695]
345	1	Heli_pylo26695	gi|15644675|ref|NP_206845.1|	46	43898	3	3	2	2	0.21	GDP-D-mannose dehydratase [Helicobacter pylori 26695]
346	1	Heli_pylo26695	gi|15644806|ref|NP_206976.1|	45	20775	1	1	1	1	0.22	elongation factor P [Helicobacter pylori 26695]
347	1	Heli_pylo26695	gi|15644647|ref|NP_206816.1|	45	31661	1	1	1	1	0.14	hypothetical protein HP0014 [Helicobacter pylori 26695]
348	1	Heli_pylo26695	gi|15645242|ref|NP_207412.1|	45	65560	3	3	2	2	0.14	aspartyl-tRNA synthetase [Helicobacter pylori 26695]
349	1	Heli_pylo26695	gi|15645506|ref|NP_207681.1|	44	28664	1	1	1	1	0.16	iron(III dicitrate ABC transporter ATP-binding protein FecE [Helicobacter pylori 26695]
350	1	Heli_pylo26695	gi|15645296|ref|NP_207466.1|	43	42847	1	1	1	1	0.1	aspartate aminotransferase [Helicobacter pylori 26695]
351	1	Heli_pylo26695	gi|15646204|ref|NP_208329.1|	43	31665	6	6	4	4	0.71	ubiquinol cytochrome c oxidoreductase, cytochrome c1 [Helicobacter pylori 26695]
352	1	Heli_pylo26695	gi|15645315|ref|NP_207486.1|	43	22249	2	2	2	2	0.46	3-oxoadipate CoA-transferase subunit B [Helicobacter pylori 26695]
353	1	Heli_pylo26695	gi|15645194|ref|NP_207364.1|	43	40549	2	2	2	2	0.23	GTP-dependent nucleic acid-binding protein EngD [Helicobacter pylori 26695]
354	1	Heli_pylo26695	gi|410682205|ref|YP_006934607.1|	43	14851	2	2	1	1	0.32	flagellar biosynthesis protein FliP [Helicobacter pylori 26695]
355	1	Heli_pylo26695	gi|15645154|ref|NP_207324.1|	42	60587	2	2	2	2	0.15	cag pathogenicity island protein cag8 [Helicobacter pylori 26695]
356	1	Heli_pylo26695	gi|15646123|ref|NP_208305.1|	42	44622	1	1	1	1	0.1	transcription elongation factor NusA [Helicobacter pylori 26695]
357	1	Heli_pylo26695	gi|15645145|ref|NP_207315.1|	41	38594	5	5	3	3	0.39	hypothetical protein HP0518 [Helicobacter pylori 26695]
358	1	Heli_pylo26695	gi|15644764|ref|NP_206934.1|	41	50786	2	2	2	2	0.18	3-deoxy-D-arabinoheptulosonate-7-phosphate synthase [Helicobacter pylori 26695]
359	1	Heli_pylo26695	gi|15645889|ref|NP_208067.1|	41	51738	1	1	1	1	0.09	phosphomannomutase [Helicobacter pylori 26695]
360	1	Heli_pylo26695	gi|15645594|ref|NP_207770.1|	41	40929	2	2	2	2	0.23	cell division protein FtsZ [Helicobacter pylori 26695]
361	1	Heli_pylo26695	gi|15644832|ref|NP_207002.1|	39	10577	2	2	1	1	0.48	hypothetical protein HP0203 [Helicobacter pylori 26695]
362	1	Heli_pylo26695	gi|15644676|ref|NP_206846.1|	39	34790	2	2	1	1	0.13	nodulation protein NolK [Helicobacter pylori 26695]
363	1	Heli_pylo26695	gi|15645139|ref|NP_207309.1|	39	54479	1	1	1	1	0.08	glutamine synthetase GlnA [Helicobacter pylori 26695]
364	1	Heli_pylo26695	gi|15645007|ref|NP_207177.1|	37	49298	2	2	1	1	0.09	fucosyltransferase [Helicobacter pylori 26695]
365	1	Heli_pylo26695	gi|15645689|ref|NP_207866.1|	37	50201	1	1	1	1	0.09	hypothetical protein HP1075 [Helicobacter pylori 26695]
366	1	Heli_pylo26695	gi|15644763|ref|NP_206933.1|	37	46213	1	1	1	1	0.1	serine transporter SdaC [Helicobacter pylori 26695]
367	1	Heli_pylo26695	gi|15644983|ref|NP_207153.1|	37	66850	2	2	1	1	0.07	GTP-binding protein LepA [Helicobacter pylori 26695]
368	1	Heli_pylo26695	gi|15645812|ref|NP_207989.1|	36	323372	3	3	3	3	0.04	DNA-directed RNA polymerase subunit beta/beta' [Helicobacter pylori 26695]
369	1	Heli_pylo26695	gi|15644783|ref|NP_206953.1|	36	46505	1	1	1	1	0.1	phosphopyruvate hydratase [Helicobacter pylori 26695]
370	1	Heli_pylo26695	gi|15644911|ref|NP_207081.1|	35	39095	2	2	1	1	0.11	3-dehydroquinate synthase [Helicobacter pylori 26695]
371	1	Heli_pylo26695	gi|15645906|ref|NP_208085.1|	35	38475	4	4	3	3	0.39	DNA-directed RNA polymerase subunit alpha [Helicobacter pylori 26695]
372	1	Heli_pylo26695	gi|15645066|ref|NP_207236.1|	35	49232	3	3	2	2	0.19	IS605 transposase TnpB [Helicobacter pylori 26695]
373	1	Heli_pylo26695	gi|15646088|ref|NP_208270.1|	34	96594	2	2	1	1	0.05	hypothetical protein HP1479 [Helicobacter pylori 26695]
374	1	Heli_pylo26695	gi|15644706|ref|NP_206876.1|	34	10190	1	1	1	1	0.5	30S ribosomal protein S20 [Helicobacter pylori 26695]
375	1	Heli_pylo26695	gi|15645866|ref|NP_208044.1|	33	68752	1	1	1	1	0.06	oligopeptide ABC transporter substrate-binding protein OppA [Helicobacter pylori 26695]
376	1	Heli_pylo26695	gi|15644637|ref|NP_206805.1|	33	30327	2	2	1	1	0.15	2-dehydro-3-deoxyphosphooctonate aldolase [Helicobacter pylori 26695]
377	1	Heli_pylo26695	gi|15645716|ref|NP_207893.1|	32	25711	2	2	1	1	0.18	glucose-6-phosphate 1-dehydrogenase [Helicobacter pylori 26695]
378	1	Heli_pylo26695	gi|15645766|ref|NP_207943.1|	32	49144	3	3	2	2	0.19	signal recognition particle protein [Helicobacter pylori 26695]
379	1	Heli_pylo26695	gi|15646077|ref|NP_208259.1|	32	37617	1	1	1	1	0.12	branched-chain amino acid aminotransferase [Helicobacter pylori 26695]
380	1	Heli_pylo26695	gi|15645220|ref|NP_207390.1|	31	55446	1	1	1	1	0.08	hypothetical protein HP0595 [Helicobacter pylori 26695]
381	1	Heli_pylo26695	gi|15645805|ref|NP_207982.1|	31	39422	1	1	1	1	0.11	ADP-heptose-LPS heptosyltransferase II RfaF [Helicobacter pylori 26695]
382	1	Heli_pylo26695	gi|15645858|ref|NP_208036.1|	31	10442	1	1	1	1	0.48	30S ribosomal protein S18 [Helicobacter pylori 26695]
383	1	Heli_pylo26695	gi|15645282|ref|NP_207452.1|	31	53255	1	1	1	1	0.08	aspartyl/glutamyl-tRNA amidotransferase subunit B [Helicobacter pylori 26695]
384	1	Heli_pylo26695	gi|15644836|ref|NP_207006.1|	31	45169	1	1	1	1	0.1	ATP-binding protein [Helicobacter pylori 26695]
385	1	Heli_pylo26695	gi|15645933|ref|NP_208112.1|	31	11910	1	1	1	1	0.42	30S ribosomal protein S10 [Helicobacter pylori 26695]
386	1	Heli_pylo26695	gi|15644762|ref|NP_206932.1|	30	49211	1	1	1	1	0.09	L-serine deaminase SdaA [Helicobacter pylori 26695]
387	1	Heli_pylo26695	gi|15646038|ref|NP_208220.1|	29	35761	1	1	1	1	0.13	polysialic acid capsule expression protein KpsF [Helicobacter pylori 26695]
388	1	Heli_pylo26695	gi|15644841|ref|NP_207011.1|	29	69640	1	1	1	1	0.06	tRNA uridine 5-carboxymethylaminomethyl modification protein GidA [Helicobacter pylori 26695]
389	1	Heli_pylo26695	gi|15645164|ref|NP_207334.1|	28	34545	1	1	1	1	0.13	cag pathogenicity island protein cag17 [Helicobacter pylori 26695]
390	1	Heli_pylo26695	gi|15645094|ref|NP_207264.1|	28	29827	1	1	1	1	0.15	hypothetical protein HP0466 [Helicobacter pylori 26695]
391	1	Heli_pylo26695	gi|15644767|ref|NP_206937.1|	27	23596	1	1	1	1	0.2	hypothetical protein HP0137 [Helicobacter pylori 26695]
392	1	Heli_pylo26695	gi|15645699|ref|NP_207876.1|	27	19679	1	1	1	1	0.24	hypothetical protein HP1085 [Helicobacter pylori 26695]
393	1	Heli_pylo26695	gi|15645228|ref|NP_207398.1|	27	21333	1	1	1	1	0.22	hypothetical protein HP0603 [Helicobacter pylori 26695]
394	1	Heli_pylo26695	gi|15645714|ref|NP_207891.1|	27	66613	1	1	1	1	0.07	phosphogluconate dehydratase [Helicobacter pylori 26695]
395	1	Heli_pylo26695	gi|15645047|ref|NP_207217.1|	27	29901	1	1	1	1	0.15	hypothetical protein HP0419 [Helicobacter pylori 26695]
396	1	Heli_pylo26695	gi|15646031|ref|NP_208213.1|	27	106011	1	1	1	1	0.04	isoleucyl-tRNA synthetase [Helicobacter pylori 26695]
397	1	Heli_pylo26695	gi|15645126|ref|NP_207296.1|	26	42459	1	1	1	1	0.11	phospholipase A1 [Helicobacter pylori 26695]
398	1	Heli_pylo26695	gi|15645648|ref|NP_207824.1|	25	32019	1	1	1	1	0.14	ATP-binding protein [Helicobacter pylori 26695]
399	1	Heli_pylo26695	gi|15645182|ref|NP_207352.1|	25	34859	1	1	1	1	0.13	acetyl-CoA carboxylase carboxyltransferase subunit alpha [Helicobacter pylori 26695]
400	1	Heli_pylo26695	gi|410682198|ref|YP_006934600.1|	25	35932	2	2	2	2	0.27	putative lipopolysaccharide biosynthesis protein [Helicobacter pylori 26695]
401	1	Heli_pylo26695	gi|410682000|ref|YP_006934402.1|	25	10384	2	2	1	1	0.48	type II adenine specific DNA methyltransferase [Helicobacter pylori 26695]
402	1	Heli_pylo26695	gi|15644720|ref|NP_206890.1|	24	34367	1	1	1	1	0.13	ACP S-malonyltransferase [Helicobacter pylori 26695]
403	1	Heli_pylo26695	gi|15645172|ref|NP_207342.1|	24	11990	2	2	1	1	0.41	cag pathogenicity island protein cag25 [Helicobacter pylori 26695]
404	1	Heli_pylo26695	gi|15645151|ref|NP_207321.1|	23	37556	2	2	1	1	0.12	virB11-like protein [Helicobacter pylori 26695]
405	1	Heli_pylo26695	gi|15646008|ref|NP_208189.1|	23	40970	1	1	1	1	0.11	alanine dehydrogenase [Helicobacter pylori 26695]
406	1	Heli_pylo26695	gi|15645640|ref|NP_207816.1|	23	43766	1	1	1	1	0.1	recombination factor protein RarA [Helicobacter pylori 26695]
407	1	Heli_pylo26695	gi|15645278|ref|NP_207448.1|	23	41369	3	3	2	2	0.23	hypothetical protein HP0654 [Helicobacter pylori 26695]
408	1	Heli_pylo26695	gi|410681777|ref|YP_006934179.1|	22	3592	1	1	1	1	1.93	hypothetical protein C694_01275 [Helicobacter pylori 26695]
409	1	Heli_pylo26695	gi|15645490|ref|NP_207665.1|	21	27498	1	1	1	1	0.17	CDP-diacylglycerol pyrophosphatase [Helicobacter pylori 26695]
410	1	Heli_pylo26695	gi|15645253|ref|NP_207423.1|	20	79904	2	2	1	1	0.05	hypothetical protein HP0629 [Helicobacter pylori 26695]
411	1	Heli_pylo26695	gi|15645037|ref|NP_207207.1|	20	56788	1	1	1	1	0.08	GMP synthase [Helicobacter pylori 26695]
412	1	Heli_pylo26695	gi|15645744|ref|NP_207921.1|	20	21166	1	1	1	1	0.22	biopolymer transport protein ExbB [Helicobacter pylori 26695]
413	1	Heli_pylo26695	gi|15646075|ref|NP_208257.1|	20	42424	1	1	1	1	0.11	hypothetical protein HP1466 [Helicobacter pylori 26695]
414	1	Heli_pylo26695	gi|15644825|ref|NP_206995.1|	19	36623	1	1	1	1	0.12	UDP-3-O-[3-hydroxymyristoyl] glucosamine N-acyltransferase [Helicobacter pylori 26695]
415	1	Heli_pylo26695	gi|15645128|ref|NP_207298.1|	19	87312	1	1	1	1	0.05	DNA gyrase subunit B [Helicobacter pylori 26695]
416	1	Heli_pylo26695	gi|15645628|ref|NP_207804.1|	19	28490	1	1	1	1	0.16	7-alpha-hydroxysteroid dehydrogenase [Helicobacter pylori 26695]
417	1	Heli_pylo26695	gi|15644856|ref|NP_207026.1|	19	42096	2	2	1	1	0.11	hypothetical protein HP0228 [Helicobacter pylori 26695]
418	1	Heli_pylo26695	gi|15645207|ref|NP_207377.1|	19	37359	1	1	1	1	0.12	hypothetical protein HP0582 [Helicobacter pylori 26695]
419	1	Heli_pylo26695	gi|15645359|ref|NP_207533.1|	19	27509	1	1	1	1	0.17	2-hydroxy-6-oxohepta-2,4-dienoate hydrolase [Helicobacter pylori 26695]
420	1	Heli_pylo26695	gi|15645642|ref|NP_207818.1|	19	19200	1	1	1	1	0.24	hypothetical protein HP1028 [Helicobacter pylori 26695]
421	1	Heli_pylo26695	gi|15646054|ref|NP_208236.1|	18	16627	1	1	1	1	0.29	biopolymer transport protein ExbB [Helicobacter pylori 26695]
422	1	Heli_pylo26695	gi|15645668|ref|NP_207845.1|	18	48265	1	1	1	1	0.09	hypothetical protein HP1054 [Helicobacter pylori 26695]
423	1	Heli_pylo26695	gi|15645451|ref|NP_207625.1|	17	30519	1	1	1	1	0.15	spermidine synthase [Helicobacter pylori 26695]
424	1	Heli_pylo26695	gi|15645304|ref|NP_207474.1|	17	90103	1	1	1	1	0.05	ribonucleotide-diphosphate reductase subunit alpha [Helicobacter pylori 26695]
425	1	Heli_pylo26695	gi|15645591|ref|NP_207767.1|	17	49736	2	2	1	1	0.09	adenosylmethionine-8-amino-7-oxononanoate aminotransferase [Helicobacter pylori 26695]
426	1	Heli_pylo26695	gi|15645248|ref|NP_207418.1|	16	43098	1	1	1	1	0.1	hypothetical protein HP0624 [Helicobacter pylori 26695]
427	1	Heli_pylo26695	gi|15646133|ref|NP_208315.1|	15	24850	1	1	1	1	0.18	hypothetical protein HP1525 [Helicobacter pylori 26695]
428	1	Heli_pylo26695	gi|15645827|ref|NP_208005.1|	15	76846	1	1	1	1	0.06	polynucleotide phosphorylase [Helicobacter pylori 26695]
429	1	Heli_pylo26695	gi|15646205|ref|NP_208380.1|	15	23044	1	1	1	1	0.2	hypothetical protein HP1589 [Helicobacter pylori 26695]
430	1	Heli_pylo26695	gi|15645289|ref|NP_207459.1|	15	53212	2	2	1	1	0.08	coproporphyrinogen III oxidase [Helicobacter pylori 26695]
431	1	Heli_pylo26695	gi|15645954|ref|NP_208133.1|	15	31566	1	1	1	1	0.14	siderophore-mediated iron transport protein TonB [Helicobacter pylori 26695]
432	1	Heli_pylo26695	gi|15646059|ref|NP_208241.1|	15	62544	1	1	1	1	0.07	inner membrane protein translocase component YidC [Helicobacter pylori 26695]
433	1	Heli_pylo26695	CON_sp|K2M3_SHEEP|	15	55220	1	1	1	1	0.08
434	1	Heli_pylo26695	gi|15645989|ref|NP_208170.1|	14	94360	1	1	1	1	0.05	ATP-dependent protease [Helicobacter pylori 26695]
435	1	Heli_pylo26695	gi|15646130|ref|NP_208312.1|	14	111444	1	1	1	1	0.04	type III restriction enzyme R protein [Helicobacter pylori 26695]
436	1	Heli_pylo26695	gi|410682951|ref|YP_006935353.1|	14	5390	1	1	1	1	1.07	hypothetical protein C694_07405 [Helicobacter pylori 26695]
437	1	Heli_pylo26695	gi|15645880|ref|NP_208058.1|	14	94169	1	1	1	1	0.05	NADH dehydrogenase subunit G [Helicobacter pylori 26695]
438	1	Heli_pylo26695	gi|15644769|ref|NP_206939.1|	13	27474	1	1	1	1	0.17	hypothetical protein HP0139 [Helicobacter pylori 26695]
439	1	Heli_pylo26695	gi|15645737|ref|NP_207914.1|	13	19985	1	1	1	1	0.23	peptidyl-prolyl cis-trans isomerase, FKBP-type rotamase SlyD [Helicobacter pylori 26695]
440	1	Heli_pylo26695	gi|15645459|ref|NP_207633.1|	13	37330	1	1	1	1	0.12	flaA1 protein [Helicobacter pylori 26695]
441	1	Heli_pylo26695	gi|410682902|ref|YP_006935304.1|	13	6455	1	1	1	1	0.87	hypothetical protein C694_07130 [Helicobacter pylori 26695]

## Sheet: d499_CJ_OMV
User	administrator
E-mail	pth@sinica.edu.tw
Search title	499
MS data file	D:\Orbitrap Velos Data\191021\Format_MGF\d499_OMV_160907.mgf
Database	Heli_pylo26695
Taxonomy	Campylobacter jejuni (3,164 sequences)
Timestamp	25 Oct 2019 at 03:36:33 GMT
Type of search	MS/MS Ion Search
Enzyme	Trypsin
Variable modifications	Carbamidomethyl (C),Oxidation (M)
Mass values	Monoisotopic
Protein mass	Unrestricted
Peptide mass tolerance	10 ppm
Fragment mass tolerance	0.6 Da
Max missed cleavages	2
Instrument type	ESI-TRAP
Number of queries	20043
Warning	No taxonomy indexes found in selected databases, taxonomy 'Campylobacter jejuni' ignored. Searching all entries.
Significance threshold p<	0.05
Max. number of families	AUTO
Ions score or expect cut-off	-1
Preferred taxonomy	All entries
Show Percolator scores?	no
Family	Member	Database	Accession	Score	Mass	Num. of matches	Num. of significant matches	Num. of sequences	Num. of significant sequences	emPAI	Description
1	1	Heli_pylo26695	gi|15645505|ref|NP_207680.1|	12846	139227	340	340	55	55	6.16	vacuolating cytotoxin [Helicobacter pylori 26695]
2	1	Heli_pylo26695	CON_sp|ALBU_BOVIN|	4345	69248	144	144	44	44	17.1
2	2	Heli_pylo26695	CON_sp|ALBU_HUMAN|	477	69321	21	21	8	8	0.64
3	1	Heli_pylo26695	CON_sp|K2C1_HUMAN|	4320	65847	110	110	38	38	13.26
3	2	Heli_pylo26695	CON_sp|K22E_HUMAN|	3184	65825	79	79	34	34	8.67
3	3	Heli_pylo26695	CON_sp|KRHB4_HUMAN|	110	64855	5	5	3	3	0.22
4	1	Heli_pylo26695	gi|15645791|ref|NP_207968.1|	4193	69649	102	102	31	31	8.1	hypothetical protein HP1177 [Helicobacter pylori 26695]
4	2	Heli_pylo26695	gi|15644945|ref|NP_207115.1|	4189	81112	93	93	27	27	4.39	hypothetical protein HP0317 [Helicobacter pylori 26695]
4	3	Heli_pylo26695	gi|15645514|ref|NP_207689.1|	3752	77644	81	81	24	24	3.67	hypothetical protein HP0896 [Helicobacter pylori 26695]
4	4	Heli_pylo26695	gi|15644658|ref|NP_206827.1|	3242	77617	84	84	29	29	4.51	hypothetical protein HP0025 [Helicobacter pylori 26695]
4	5	Heli_pylo26695	gi|15645857|ref|NP_208035.1|	2860	79079	67	67	21	21	2.66	hypothetical protein HP1243 [Helicobacter pylori 26695]
4	6	Heli_pylo26695	gi|15644857|ref|NP_207027.1|	2596	53030	53	53	15	15	2.61	hypothetical protein HP0229 [Helicobacter pylori 26695]
4	7	Heli_pylo26695	gi|15644855|ref|NP_207025.1|	2166	75692	54	54	20	20	2.46	hypothetical protein HP0227 [Helicobacter pylori 26695]
4	8	Heli_pylo26695	gi|15646197|ref|NP_206811.1|	258	69247	7	7	3	3	0.2	hypothetical protein HP0009 [Helicobacter pylori 26695]
5	1	Heli_pylo26695	gi|15646121|ref|NP_208303.1|	3933	97324	99	99	38	38	4.79	iron-regulated outer membrane protein FrpB [Helicobacter pylori 26695]
6	1	Heli_pylo26695	CON_sp|K1C9_HUMAN|	3550	62092	85	85	29	29	9.35
6	2	Heli_pylo26695	CON_sp|K1C10_HUMAN|	2657	59483	67	67	26	26	5.92
6	3	Heli_pylo26695	CON_sp|K1C15_SHEEP|	397	48740	12	12	6	6	0.69
7	1	Heli_pylo26695	gi|15645494|ref|NP_207669.1|	2847	58592	89	89	22	22	6.13	catalase [Helicobacter pylori 26695]
8	1	Heli_pylo26695	gi|15645333|ref|NP_207504.1|	2657	73298	67	67	29	29	4.42	hypothetical protein HP0710 [Helicobacter pylori 26695]
9	1	Heli_pylo26695	gi|410682532|ref|YP_006934934.1|	2645	51511	75	75	27	27	9.13	serine protease [Helicobacter pylori 26695]
10	1	Heli_pylo26695	gi|15645528|ref|NP_207704.1|	2515	55897	58	58	17	17	3.59	hypothetical protein HP0912 [Helicobacter pylori 26695]
11	1	Heli_pylo26695	gi|15645113|ref|NP_207283.1|	2506	59379	66	66	22	22	5.95	hypothetical protein HP0486 [Helicobacter pylori 26695]
12	1	Heli_pylo26695	gi|15644643|ref|NP_206812.1|	2262	58228	63	63	27	27	7.34	molecular chaperone GroEL [Helicobacter pylori 26695]
13	1	Heli_pylo26695	gi|15646063|ref|NP_208245.1|	2258	33850	56	56	17	17	9.8	hypothetical protein HP1454 [Helicobacter pylori 26695]
14	1	Heli_pylo26695	gi|15646169|ref|NP_208353.1|	2189	37079	53	53	18	18	11.41	iron(III) ABC transportersubstrate-binding protein CeuE [Helicobacter pylori 26695]
14	2	Heli_pylo26695	gi|15646168|ref|NP_208352.1|	1706	37528	47	47	15	15	6.66	iron(III) ABC transportersubstrate-binding protein CeuE [Helicobacter pylori 26695]
15	1	Heli_pylo26695	gi|15645819|ref|NP_207997.1|	2161	43620	61	61	19	19	6.02	elongation factor Tu [Helicobacter pylori 26695]
16	1	Heli_pylo26695	gi|15645732|ref|NP_207909.1|	2073	61113	58	58	19	19	3.97	gamma-glutamyltranspeptidase [Helicobacter pylori 26695]
17	1	Heli_pylo26695	gi|15645230|ref|NP_207400.1|	1762	54553	43	43	20	20	4.16	hypothetical protein HP0605 [Helicobacter pylori 26695]
18	1	Heli_pylo26695	gi|15646065|ref|NP_208247.1|	1715	19096	73	73	16	16	51.3	membrane-associated lipoprotein [Helicobacter pylori 26695]
19	1	Heli_pylo26695	gi|15644734|ref|NP_206904.1|	1696	65758	55	55	24	24	4.07	2',3'-cyclic-nucleotide 2'-phosphodiesterase [Helicobacter pylori 26695]
20	1	Heli_pylo26695	gi|15644852|ref|NP_207022.1|	1655	41249	53	53	22	22	8.62	bifunctional methionine sulfoxide reductase A/B [Helicobacter pylori 26695]
21	1	Heli_pylo26695	gi|15644789|ref|NP_206959.1|	1644	34075	34	34	11	11	4.04	hypothetical protein HP0160 [Helicobacter pylori 26695]
22	1	Heli_pylo26695	gi|15645221|ref|NP_207391.1|	1549	21864	40	40	10	10	11.21	tumor necrosis factor alpha-inducing protein [Helicobacter pylori 26695]
23	1	Heli_pylo26695	gi|15644859|ref|NP_207029.1|	1505	29441	42	42	15	15	12.32	hypothetical protein HP0231 [Helicobacter pylori 26695]
24	1	Heli_pylo26695	gi|15645416|ref|NP_207590.1|	1499	29022	46	46	12	12	10.97	flagellar sheath adhesin hpaA [Helicobacter pylori 26695]
25	1	Heli_pylo26695	gi|15646078|ref|NP_208260.1|	1494	28134	38	38	11	11	4.24	hypothetical protein HP1469 [Helicobacter pylori 26695]
26	1	Heli_pylo26695	gi|15644804|ref|NP_206974.1|	1487	34010	52	52	19	19	12.75	cell binding factor 2 [Helicobacter pylori 26695]
27	1	Heli_pylo26695	gi|15646110|ref|NP_208292.1|	1448	42948	45	45	14	14	4.94	hypothetical protein HP1501 [Helicobacter pylori 26695]
28	1	Heli_pylo26695	gi|15645529|ref|NP_207705.1|	1422	57027	34	34	12	12	1.85	hypothetical protein HP0913 [Helicobacter pylori 26695]
29	1	Heli_pylo26695	gi|15645963|ref|NP_208142.1|	1396	50520	52	52	19	19	5.39	protease [Helicobacter pylori 26695]
30	1	Heli_pylo26695	gi|15646171|ref|NP_208355.1|	1360	30132	38	38	14	14	7.25	hypothetical protein HP1564 [Helicobacter pylori 26695]
31	1	Heli_pylo26695	gi|15644702|ref|NP_206872.1|	1354	61645	39	39	14	14	2.03	urease subunit beta [Helicobacter pylori 26695]
32	1	Heli_pylo26695	gi|15645697|ref|NP_207874.1|	1344	53111	46	46	19	19	3.98	hypothetical protein HP1083 [Helicobacter pylori 26695]
33	1	Heli_pylo26695	gi|15646066|ref|NP_208248.1|	1317	23217	35	35	10	10	6.38	hypothetical protein HP1457 [Helicobacter pylori 26695]
34	1	Heli_pylo26695	gi|15645281|ref|NP_207451.1|	1286	48770	38	38	18	18	4.74	processing protease [Helicobacter pylori 26695]
35	1	Heli_pylo26695	gi|15645344|ref|NP_207517.1|	1268	35516	28	28	13	13	4.32	L-asparaginase II [Helicobacter pylori 26695]
36	1	Heli_pylo26695	gi|15644651|ref|NP_206820.1|	1214	53400	38	38	18	18	3.2	hypothetical protein HP0018 [Helicobacter pylori 26695]
37	1	Heli_pylo26695	gi|15644933|ref|NP_207103.1|	1202	20372	29	29	10	10	10.82	hypothetical protein HP0305 [Helicobacter pylori 26695]
38	1	Heli_pylo26695	gi|15644880|ref|NP_207050.1|	1198	53346	28	28	12	12	1.61	hypothetical protein HP0252 [Helicobacter pylori 26695]
39	1	Heli_pylo26695	gi|15645787|ref|NP_207964.1|	1186	20573	26	26	8	8	6.75	hypothetical protein HP1173 [Helicobacter pylori 26695]
40	1	Heli_pylo26695	gi|15645318|ref|NP_207489.1|	1171	78483	42	42	18	18	1.81	hydantoin utilization protein A HyuA [Helicobacter pylori 26695]
41	1	Heli_pylo26695	gi|15645626|ref|NP_207802.1|	1140	50299	41	41	16	16	3.59	protease PqqE [Helicobacter pylori 26695]
42	1	Heli_pylo26695	gi|15644703|ref|NP_206873.1|	1127	26523	39	39	14	14	11.78	urease subunit alpha [Helicobacter pylori 26695]
43	1	Heli_pylo26695	gi|15645740|ref|NP_207917.1|	1098	47768	33	33	16	16	3.55	translocation protein TolB [Helicobacter pylori 26695]
44	1	Heli_pylo26695	gi|15646195|ref|NP_208379.1|	1093	28400	33	33	13	13	7.03	hypothetical protein HP1588 [Helicobacter pylori 26695]
45	1	Heli_pylo26695	gi|15646010|ref|NP_208191.1|	1058	94768	32	32	19	19	1.46	iron(III) dicitrate transport protein FecA [Helicobacter pylori 26695]
46	1	Heli_pylo26695	gi|15646005|ref|NP_208186.1|	1054	26745	27	27	10	10	3.85	hypothetical protein HP1395 [Helicobacter pylori 26695]
47	1	Heli_pylo26695	gi|15645112|ref|NP_207282.1|	1041	35760	36	36	15	15	5.68	catalase-like protein [Helicobacter pylori 26695]
48	1	Heli_pylo26695	gi|15644903|ref|NP_207073.1|	1039	49653	30	30	15	15	2.62	ATP-dependent nuclease AddB [Helicobacter pylori 26695]
49	1	Heli_pylo26695	gi|15644717|ref|NP_206887.1|	1034	52307	32	32	17	17	2.99	hypothetical protein HP0087 [Helicobacter pylori 26695]
50	1	Heli_pylo26695	gi|15644757|ref|NP_206927.1|	1026	31871	33	33	11	11	4.63	hypothetical protein HP0127 [Helicobacter pylori 26695]
51	1	Heli_pylo26695	CON_sp|HBA_HUMAN|	1021	15117	45	45	7	7	11.03
52	1	Heli_pylo26695	gi|15645262|ref|NP_207432.1|	1003	34166	26	26	14	14	4.68	hypothetical protein HP0638 [Helicobacter pylori 26695]
53	1	Heli_pylo26695	gi|15645038|ref|NP_207208.1|	992	28331	27	27	8	8	2.84	neuraminyllactose-binding hemagglutinin HpaA [Helicobacter pylori 26695]
54	1	Heli_pylo26695	gi|15645319|ref|NP_207490.1|	984	86457	38	38	19	19	1.56	N-methylhydantoinase [Helicobacter pylori 26695]
55	1	Heli_pylo26695	gi|15646070|ref|NP_208252.1|	981	38773	39	39	14	14	5.45	cytochrome c551 peroxidase [Helicobacter pylori 26695]
56	1	Heli_pylo26695	gi|15645231|ref|NP_207401.1|	975	25941	23	23	12	12	6.04	membrane fusion protein MtrC [Helicobacter pylori 26695]
57	1	Heli_pylo26695	gi|15645899|ref|NP_208078.1|	969	20602	27	27	12	12	13.12	hypothetical protein HP1286 [Helicobacter pylori 26695]
58	1	Heli_pylo26695	gi|15645100|ref|NP_207270.1|	947	20911	28	28	8	8	4.01	hypothetical protein HP0472 [Helicobacter pylori 26695]
59	1	Heli_pylo26695	gi|15645279|ref|NP_207449.1|	870	102607	30	30	15	15	0.87	protective surface antigen D15 [Helicobacter pylori 26695]
60	1	Heli_pylo26695	gi|15645295|ref|NP_207465.1|	858	30327	19	19	8	8	2.52	hypothetical protein HP0671 [Helicobacter pylori 26695]
61	1	Heli_pylo26695	gi|15646098|ref|NP_208280.1|	857	56976	24	24	11	11	1.46	lipase-like protein [Helicobacter pylori 26695]
62	1	Heli_pylo26695	gi|15645173|ref|NP_207343.1|	854	132306	23	23	14	14	0.57	cag pathogenicity island protein cag26 [Helicobacter pylori 26695]
63	1	Heli_pylo26695	gi|15645005|ref|NP_207175.1|	835	25324	23	23	9	9	4.3	thiol:disulfide interchange protein DsbC [Helicobacter pylori 26695]
64	1	Heli_pylo26695	gi|15645407|ref|NP_207581.1|	831	56842	30	30	16	16	2.32	hypothetical protein HP0788 [Helicobacter pylori 26695]
65	1	Heli_pylo26695	gi|15644760|ref|NP_206930.1|	820	32748	26	26	10	10	3.15	hypothetical protein HP0130 [Helicobacter pylori 26695]
66	1	Heli_pylo26695	gi|15645746|ref|NP_207923.1|	797	51446	25	25	12	12	2.19	ATP synthase F0F1 subunit beta [Helicobacter pylori 26695]
67	1	Heli_pylo26695	gi|15645365|ref|NP_207539.1|	768	48053	25	25	13	13	2.16	hypothetical protein HP0746 [Helicobacter pylori 26695]
68	1	Heli_pylo26695	gi|15645569|ref|NP_207745.1|	758	21208	19	19	10	10	6.27	hypothetical protein HP0953 [Helicobacter pylori 26695]
69	1	Heli_pylo26695	gi|15644727|ref|NP_206897.1|	749	26051	22	22	9	9	4.05	hypothetical protein HP0097 [Helicobacter pylori 26695]
70	1	Heli_pylo26695	gi|15645224|ref|NP_207394.1|	714	48331	22	22	11	11	1.88	hemolysin secretion protein precursor HylB [Helicobacter pylori 26695]
71	1	Heli_pylo26695	gi|15645269|ref|NP_207439.1|	712	65399	19	19	11	11	1.05	lytic murein transglycosylase [Helicobacter pylori 26695]
72	1	Heli_pylo26695	gi|15645035|ref|NP_207205.1|	699	90014	28	28	17	17	1.24	biotin sulfoxide reductase [Helicobacter pylori 26695]
73	1	Heli_pylo26695	gi|15645329|ref|NP_207500.1|	695	29910	22	22	9	9	2.58	hypothetical protein HP0706 [Helicobacter pylori 26695]
74	1	Heli_pylo26695	gi|15645309|ref|NP_207480.1|	691	87643	19	19	12	12	0.79	iron(III) dicitrate transport protein FecA [Helicobacter pylori 26695]
75	1	Heli_pylo26695	gi|15645770|ref|NP_207947.1|	685	76298	21	21	11	11	0.85	hypothetical protein HP1156 [Helicobacter pylori 26695]
76	1	Heli_pylo26695	gi|15645617|ref|NP_207793.1|	683	45928	19	19	10	10	1.52	hypothetical protein HP1002 [Helicobacter pylori 26695]
77	1	Heli_pylo26695	gi|15644739|ref|NP_206909.1|	668	67011	15	15	9	9	0.77	molecular chaperone DnaK [Helicobacter pylori 26695]
78	1	Heli_pylo26695	gi|15645669|ref|NP_207846.1|	649	35651	15	15	7	7	1.59	hypothetical protein HP1055 [Helicobacter pylori 26695]
79	1	Heli_pylo26695	gi|15645739|ref|NP_207916.1|	649	19965	19	19	6	6	3.36	peptidoglycan associated lipoprotein precursor [Helicobacter pylori 26695]
80	1	Heli_pylo26695	gi|15644729|ref|NP_206899.1|	614	74419	16	16	11	11	0.88	methyl-accepting chemotaxis protein TlpA [Helicobacter pylori 26695]
81	1	Heli_pylo26695	gi|15645482|ref|NP_207657.1|	612	61861	25	25	11	11	1.14	hypothetical protein HP0863 [Helicobacter pylori 26695]
82	1	Heli_pylo26695	gi|15645343|ref|NP_207515.1|	612	17570	16	16	5	5	7.58	hypothetical protein HP0721 [Helicobacter pylori 26695]
83	1	Heli_pylo26695	gi|15645119|ref|NP_207289.1|	609	31927	17	17	6	6	1.21	hypothetical protein HP0492 [Helicobacter pylori 26695]
84	1	Heli_pylo26695	gi|15644951|ref|NP_207121.1|	593	20138	18	18	6	6	2.51	nuclease NucT [Helicobacter pylori 26695]
85	1	Heli_pylo26695	gi|15645036|ref|NP_207206.1|	591	18693	18	18	6	6	3.83	hypothetical protein HP0408 [Helicobacter pylori 26695]
86	1	Heli_pylo26695	gi|15644882|ref|NP_207052.1|	582	47526	16	16	7	7	1.05	hypothetical protein HP0254 [Helicobacter pylori 26695]
87	1	Heli_pylo26695	gi|15644710|ref|NP_206880.1|	561	65928	13	13	8	8	0.68	hypothetical protein HP0080 [Helicobacter pylori 26695]
88	1	Heli_pylo26695	gi|15645017|ref|NP_207187.1|	545	24602	21	21	11	11	5.58	iron-dependent superoxide dismutase [Helicobacter pylori 26695]
89	1	Heli_pylo26695	gi|15645458|ref|NP_207632.1|	540	63613	18	18	12	12	1.24	outer membrane protein P1 ompP1 [Helicobacter pylori 26695]
90	1	Heli_pylo26695	gi|15645712|ref|NP_207889.1|	532	31574	14	14	7	7	1.56	hypothetical protein HP1098 [Helicobacter pylori 26695]
91	1	Heli_pylo26695	gi|15645135|ref|NP_207305.1|	506	52624	19	19	9	9	1.07	hypothetical protein HP0508 [Helicobacter pylori 26695]
92	1	Heli_pylo26695	gi|15645898|ref|NP_208077.1|	504	26281	19	19	8	8	2.61	hypothetical protein HP1285 [Helicobacter pylori 26695]
93	1	Heli_pylo26695	gi|15645721|ref|NP_207898.1|	501	25681	20	20	8	8	2.73	hypothetical protein HP1107 [Helicobacter pylori 26695]
94	1	Heli_pylo26695	gi|15645188|ref|NP_207358.1|	487	49044	15	15	8	8	1	hypothetical protein HP0563 [Helicobacter pylori 26695]
95	1	Heli_pylo26695	gi|15646170|ref|NP_208354.1|	484	22221	20	20	8	8	4.51	alkyl hydroperoxide reductase [Helicobacter pylori 26695]
96	1	Heli_pylo26695	gi|15645748|ref|NP_207925.1|	477	55109	16	16	8	8	0.86	ATP synthase F0F1 subunit alpha [Helicobacter pylori 26695]
97	1	Heli_pylo26695	gi|15645256|ref|NP_207426.1|	471	64356	21	21	12	12	1.21	quinone-reactive Ni/Fe hydrogenase, large subunit HydB [Helicobacter pylori 26695]
98	1	Heli_pylo26695	gi|15644863|ref|NP_207033.1|	455	39373	15	15	9	9	1.64	hypothetical protein HP0235 [Helicobacter pylori 26695]
99	1	Heli_pylo26695	gi|15644860|ref|NP_207030.1|	453	22873	13	13	7	7	2.63	hypothetical protein HP0232 [Helicobacter pylori 26695]
100	1	Heli_pylo26695	gi|15645346|ref|NP_207520.1|	441	34053	9	9	5	5	0.86	hypothetical protein HP0726 [Helicobacter pylori 26695]
101	1	Heli_pylo26695	gi|15645105|ref|NP_207275.1|	440	41669	17	17	9	9	1.78	hypothetical protein HP0477 [Helicobacter pylori 26695]
102	1	Heli_pylo26695	gi|15646135|ref|NP_208317.1|	426	54750	20	20	12	12	1.55	hypothetical protein HP1527 [Helicobacter pylori 26695]
103	1	Heli_pylo26695	gi|15645195|ref|NP_207365.1|	418	54399	10	10	5	5	0.48	leucyl aminopeptidase [Helicobacter pylori 26695]
104	1	Heli_pylo26695	gi|15645771|ref|NP_207948.1|	417	131767	10	10	4	4	0.14	hypothetical protein HP1157 [Helicobacter pylori 26695]
105	1	Heli_pylo26695	gi|15645530|ref|NP_207706.1|	403	58818	12	12	7	7	0.66	hypothetical protein HP0914 [Helicobacter pylori 26695]
106	1	Heli_pylo26695	gi|15645443|ref|NP_207617.1|	389	11847	11	11	5	5	4.71	thioredoxin [Helicobacter pylori 26695]
107	1	Heli_pylo26695	gi|15644871|ref|NP_207041.1|	378	16923	18	18	7	7	4.68	neutrophil activating protein NapA [Helicobacter pylori 26695]
108	1	Heli_pylo26695	gi|15646178|ref|NP_208362.1|	375	35454	13	13	9	9	1.94	rare lipoprotein A RlpA [Helicobacter pylori 26695]
109	1	Heli_pylo26695	gi|15645283|ref|NP_207453.1|	374	47604	8	8	4	4	0.43	hypothetical protein HP0659 [Helicobacter pylori 26695]
110	1	Heli_pylo26695	gi|15645277|ref|NP_207447.1|	370	19274	16	16	7	7	3.58	nonheme iron-containing ferritin [Helicobacter pylori 26695]
111	1	Heli_pylo26695	gi|410682704|ref|YP_006935106.1|	370	28268	20	20	8	8	2.84	alpha-carbonic anhydrase [Helicobacter pylori 26695]
112	1	Heli_pylo26695	gi|15645147|ref|NP_207317.1|	368	12431	12	12	4	4	2.8	cag pathogenicity island protein cag1 [Helicobacter pylori 26695]
113	1	Heli_pylo26695	gi|15644660|ref|NP_206829.1|	356	47501	16	16	9	9	1.24	isocitrate dehydrogenase [Helicobacter pylori 26695]
114	1	Heli_pylo26695	gi|15645786|ref|NP_207963.1|	355	31202	16	16	9	9	2.89	glutamine ABC transporter substrate-binding protein GlnH [Helicobacter pylori 26695]
115	1	Heli_pylo26695	CON_sp|HBB_HUMAN|	323	15857	16	16	3	3	1.2
116	1	Heli_pylo26695	CON_sp|GELS_HUMAN|	317	85644	10	10	4	4	0.22
117	1	Heli_pylo26695	gi|15645809|ref|NP_207986.1|	314	76972	10	10	6	6	0.4	elongation factor G [Helicobacter pylori 26695]
118	1	Heli_pylo26695	gi|15645738|ref|NP_207915.1|	314	38354	11	11	7	7	1.17	hypothetical protein HP1124 [Helicobacter pylori 26695]
119	1	Heli_pylo26695	gi|15645920|ref|NP_208099.1|	293	20215	9	9	5	5	1.83	50S ribosomal protein L5 [Helicobacter pylori 26695]
120	1	Heli_pylo26695	gi|15646072|ref|NP_208254.1|	285	24825	10	10	7	7	2.28	hypothetical protein HP1463 [Helicobacter pylori 26695]
121	1	Heli_pylo26695	gi|15645988|ref|NP_208169.1|	279	26240	13	13	6	6	1.63	competence lipoprotein ComL [Helicobacter pylori 26695]
122	1	Heli_pylo26695	gi|15645398|ref|NP_207572.1|	278	92735	5	5	3	3	0.15	bifunctional aconitate hydratase 2/2-methylisocitrate dehydratase [Helicobacter pylori 26695]
123	1	Heli_pylo26695	gi|15644687|ref|NP_206857.1|	277	135053	11	11	10	10	0.37	delta-1-pyrroline-5-carboxylate dehydrogenase [Helicobacter pylori 26695]
124	1	Heli_pylo26695	gi|15644838|ref|NP_207008.1|	275	71230	11	11	8	8	0.61	heat shock protein 90 [Helicobacter pylori 26695]
125	1	Heli_pylo26695	gi|15645018|ref|NP_207188.1|	263	18281	9	9	5	5	2.14	adhesin [Helicobacter pylori 26695]
126	1	Heli_pylo26695	gi|15645186|ref|NP_207356.1|	255	26652	6	6	3	3	0.61	3-ketoacyl-ACP reductase [Helicobacter pylori 26695]
127	1	Heli_pylo26695	gi|15645114|ref|NP_207284.1|	253	55141	8	8	4	4	0.36	hypothetical protein HP0487 [Helicobacter pylori 26695]
128	1	Heli_pylo26695	gi|15644950|ref|NP_207120.1|	252	58434	7	7	5	5	0.44	poly E-rich protein [Helicobacter pylori 26695]
129	1	Heli_pylo26695	gi|15645718|ref|NP_207895.1|	247	38621	7	7	4	4	0.55	cinnamyl-alcohol dehydrogenase ELI3-2 [Helicobacter pylori 26695]
130	1	Heli_pylo26695	gi|15644952|ref|NP_207122.1|	244	28748	4	4	2	2	0.34	hypothetical protein HP0324 [Helicobacter pylori 26695]
131	1	Heli_pylo26695	gi|15644926|ref|NP_207096.1|	240	62428	10	10	8	8	0.73	dipeptide ABC transporter substrate-binding protein DppA [Helicobacter pylori 26695]
132	1	Heli_pylo26695	gi|15644712|ref|NP_206882.1|	238	75167	6	6	2	2	0.12	methyl-accepting chemotaxis transducer TlpC [Helicobacter pylori 26695]
133	1	Heli_pylo26695	gi|15645273|ref|NP_207443.1|	233	51948	8	8	4	4	0.39	aspartate ammonia-lyase [Helicobacter pylori 26695]
134	1	Heli_pylo26695	gi|15644799|ref|NP_206969.1|	231	28604	5	5	3	3	0.56	hypothetical protein HP0170 [Helicobacter pylori 26695]
135	1	Heli_pylo26695	gi|15644759|ref|NP_206929.1|	227	16281	8	8	4	4	1.79	hypothetical protein HP0129 [Helicobacter pylori 26695]
136	1	Heli_pylo26695	gi|15644814|ref|NP_206984.1|	224	30331	8	8	5	5	1.01	hypothetical protein HP0185 [Helicobacter pylori 26695]
137	1	Heli_pylo26695	gi|15645659|ref|NP_207835.1|	223	74900	6	6	3	3	0.19	acetyl-CoA synthetase [Helicobacter pylori 26695]
138	1	Heli_pylo26695	gi|15645958|ref|NP_208137.1|	222	44744	9	9	5	5	0.61	phosphoglycerate kinase [Helicobacter pylori 26695]
139	1	Heli_pylo26695	CON_sp|ANXA5_HUMAN|	222	35783	5	5	2	2	0.27
140	1	Heli_pylo26695	gi|15645671|ref|NP_207848.1|	220	27372	7	7	3	3	0.59	hypothetical protein HP1057 [Helicobacter pylori 26695]
141	1	Heli_pylo26695	gi|15645214|ref|NP_207384.1|	218	41482	8	8	5	5	0.67	2-oxoglutarate-acceptor oxidoreductase subunit OorA [Helicobacter pylori 26695]
142	1	Heli_pylo26695	gi|15646076|ref|NP_208258.1|	217	26205	5	5	3	3	0.62	hypothetical protein HP1467 [Helicobacter pylori 26695]
143	1	Heli_pylo26695	CON_sp|AMYS_HUMAN|	214	57731	8	8	4	4	0.34
144	1	Heli_pylo26695	gi|15645171|ref|NP_207341.1|	210	23995	9	9	5	5	1.41	cag pathogenicity island protein cag24 [Helicobacter pylori 26695]
145	1	Heli_pylo26695	gi|410682459|ref|YP_006934861.1|	208	10249	5	5	2	2	1.24	protein tRNA-associated locus protein [Helicobacter pylori 26695]
146	1	Heli_pylo26695	gi|15644932|ref|NP_207102.1|	207	37565	5	5	3	3	0.4	hypothetical protein HP0304 [Helicobacter pylori 26695]
147	1	Heli_pylo26695	gi|15644821|ref|NP_206991.1|	207	80070	7	7	5	5	0.31	fumarate reductase flavoprotein subunit [Helicobacter pylori 26695]
148	1	Heli_pylo26695	gi|15645229|ref|NP_207399.1|	196	38446	9	9	6	6	0.94	uroporphyrinogen decarboxylase [Helicobacter pylori 26695]
149	1	Heli_pylo26695	gi|15645400|ref|NP_207574.1|	195	49415	10	10	6	6	0.68	hypothetical protein HP0781 [Helicobacter pylori 26695]
150	1	Heli_pylo26695	gi|15645456|ref|NP_207630.1|	193	11222	7	7	4	4	5.31	hypothetical protein HP0837, partial [Helicobacter pylori 26695]
151	1	Heli_pylo26695	CON_sp|ANT3_HUMAN|	192	52569	14	14	5	5	0.5
152	1	Heli_pylo26695	gi|15645731|ref|NP_207908.1|	189	28993	4	4	2	2	0.34	hypothetical protein HP1117 [Helicobacter pylori 26695]
153	1	Heli_pylo26695	gi|15645127|ref|NP_207297.1|	188	42158	8	8	5	5	0.66	DNA polymerase III subunit beta [Helicobacter pylori 26695]
154	1	Heli_pylo26695	gi|15645404|ref|NP_207578.1|	188	21467	6	6	4	4	1.19	outer-membrane lipoprotein carrier protein [Helicobacter pylori 26695]
155	1	Heli_pylo26695	gi|15646071|ref|NP_208253.1|	186	20467	8	8	4	4	1.28	flagellar motility protein [Helicobacter pylori 26695]
156	1	Heli_pylo26695	gi|15644765|ref|NP_206935.1|	179	5020	3	3	2	2	3.83	hypothetical protein HP0135 [Helicobacter pylori 26695]
157	1	Heli_pylo26695	gi|15645457|ref|NP_207631.1|	177	24325	6	6	4	4	1	hypothetical protein HP0838 [Helicobacter pylori 26695]
158	1	Heli_pylo26695	CON_sp|CO5_HUMAN|	177	188212	4	4	2	2	0.05
159	1	Heli_pylo26695	gi|15644938|ref|NP_207108.1|	170	33656	4	4	2	2	0.29	hypothetical protein HP0310 [Helicobacter pylori 26695]
160	1	Heli_pylo26695	gi|15645019|ref|NP_207189.1|	170	18955	4	4	2	2	0.56	purine-binding chemotaxis protein CheW [Helicobacter pylori 26695]
161	1	Heli_pylo26695	gi|15645670|ref|NP_207847.1|	169	32320	6	6	4	4	0.69	hypothetical protein HP1056 [Helicobacter pylori 26695]
162	1	Heli_pylo26695	gi|15645320|ref|NP_207491.1|	168	19902	8	8	3	3	0.89	hypothetical protein HP0697 [Helicobacter pylori 26695]
163	1	Heli_pylo26695	gi|15645250|ref|NP_207420.1|	163	44176	5	5	3	3	0.33	tetrahydrodipicolinate N-succinyltransferase dapD [Helicobacter pylori 26695]
164	1	Heli_pylo26695	gi|15644839|ref|NP_207009.1|	151	27348	5	5	4	4	0.86	hypothetical protein HP0211 [Helicobacter pylori 26695]
165	1	Heli_pylo26695	gi|15645775|ref|NP_207952.1|	150	17482	6	6	2	2	0.62	flavodoxin FldA [Helicobacter pylori 26695]
166	1	Heli_pylo26695	gi|15646086|ref|NP_208268.1|	148	24292	2	2	1	1	0.19	flagellar basal body P-ring biosynthesis protein FlgA [Helicobacter pylori 26695]
167	1	Heli_pylo26695	gi|15645050|ref|NP_207220.1|	141	70285	3	3	2	2	0.13	arginine decarboxylase [Helicobacter pylori 26695]
168	1	Heli_pylo26695	gi|15645724|ref|NP_207901.1|	141	44715	5	5	3	3	0.33	pyruvate flavodoxin oxidoreductase subunit alpha [Helicobacter pylori 26695]
169	1	Heli_pylo26695	gi|15646158|ref|NP_208342.1|	141	14383	4	4	1	1	0.33	preprotein translocase subunit YajC [Helicobacter pylori 26695]
170	1	Heli_pylo26695	gi|15644805|ref|NP_206975.1|	140	33751	8	8	5	5	0.87	fructose-bisphosphate aldolase [Helicobacter pylori 26695]
171	1	Heli_pylo26695	gi|410682235|ref|YP_006934637.1|	138	6086	4	4	2	2	2.71	hypothetical protein C694_03705 [Helicobacter pylori 26695]
172	1	Heli_pylo26695	gi|15645588|ref|NP_207764.1|	136	39785	8	8	4	4	0.53	hypothetical protein HP0973 [Helicobacter pylori 26695]
173	1	Heli_pylo26695	gi|15645570|ref|NP_207746.1|	134	24052	7	7	3	3	1.01	oxygen-insensitive NAD(P)H nitroreductase [Helicobacter pylori 26695]
174	1	Heli_pylo26695	gi|15645722|ref|NP_207899.1|	133	20952	3	3	2	2	0.49	pyruvate flavodoxin oxidoreductase subunit gamma [Helicobacter pylori 26695]
175	1	Heli_pylo26695	gi|15645841|ref|NP_208019.1|	131	10340	3	3	1	1	1.22	cytochrome c553 [Helicobacter pylori 26695]
176	1	Heli_pylo26695	gi|15644986|ref|NP_207156.1|	131	57810	3	3	2	2	0.16	hypothetical protein HP0358 [Helicobacter pylori 26695]
177	1	Heli_pylo26695	gi|15645254|ref|NP_207424.1|	130	21591	6	6	3	3	0.79	modulator of drug activity [Helicobacter pylori 26695]
178	1	Heli_pylo26695	gi|15644830|ref|NP_207000.1|	128	36460	4	4	2	2	0.26	glycerol-3-phosphate acyltransferase PlsX [Helicobacter pylori 26695]
179	1	Heli_pylo26695	gi|15644892|ref|NP_207062.1|	127	96623	5	5	5	5	0.25	ATP-dependent protease binding subunit ClpB [Helicobacter pylori 26695]
180	1	Heli_pylo26695	CON_sp|TRYP_PIG|	126	24394	4	4	2	2	0.41
181	1	Heli_pylo26695	gi|15645720|ref|NP_207897.1|	126	51070	6	6	3	3	0.28	hypothetical protein HP1106 [Helicobacter pylori 26695]
182	1	Heli_pylo26695	CON_sp|UBIQ_HUMAN|	125	8560	5	5	3	3	3.19
183	1	Heli_pylo26695	gi|410682234|ref|YP_006934636.1|	122	10029	2	2	1	1	0.51	hypothetical protein C694_03700 [Helicobacter pylori 26695]
184	1	Heli_pylo26695	gi|15645586|ref|NP_207762.1|	120	47680	5	5	3	3	0.31	hypothetical protein HP0971 [Helicobacter pylori 26695]
185	1	Heli_pylo26695	gi|410682445|ref|YP_006934847.1|	120	8785	3	3	2	2	1.54	hypothetical protein C694_04795 [Helicobacter pylori 26695]
186	1	Heli_pylo26695	gi|15645216|ref|NP_207386.1|	118	20244	5	5	2	2	0.52	2-oxoglutarate-acceptor oxidoreductase subunit OorC [Helicobacter pylori 26695]
187	1	Heli_pylo26695	gi|15645448|ref|NP_207622.1|	118	51769	3	3	2	2	0.18	inosine 5'-monophosphate dehydrogenase [Helicobacter pylori 26695]
188	1	Heli_pylo26695	gi|15645180|ref|NP_207350.1|	117	31384	4	4	3	3	0.5	hypothetical protein HP0555 [Helicobacter pylori 26695]
189	1	Heli_pylo26695	CON_sp|TRFL_HUMAN|	117	78132	4	4	2	2	0.12
190	1	Heli_pylo26695	gi|15645444|ref|NP_207618.1|	116	33517	4	4	2	2	0.29	thioredoxin reductase [Helicobacter pylori 26695]
191	1	Heli_pylo26695	gi|15646132|ref|NP_208314.1|	115	13279	3	3	3	3	1.55	hypothetical protein HP1524 [Helicobacter pylori 26695]
192	1	Heli_pylo26695	gi|15644782|ref|NP_206952.1|	113	37663	8	8	5	5	0.76	recombinase A [Helicobacter pylori 26695]
193	1	Heli_pylo26695	gi|15645929|ref|NP_208108.1|	112	30252	3	3	2	2	0.32	50S ribosomal protein L2 [Helicobacter pylori 26695]
194	1	Heli_pylo26695	gi|15644833|ref|NP_207003.1|	111	14542	5	5	3	3	1.36	hypothetical protein HP0204 [Helicobacter pylori 26695]
195	1	Heli_pylo26695	gi|15645932|ref|NP_208111.1|	111	21178	5	5	4	4	1.21	50S ribosomal protein L3 [Helicobacter pylori 26695]
196	1	Heli_pylo26695	gi|15646009|ref|NP_208190.1|	104	36901	5	5	3	3	0.41	arginase [Helicobacter pylori 26695]
197	1	Heli_pylo26695	gi|15646189|ref|NP_208373.1|	104	29702	3	3	2	2	0.33	pyridoxine 5'-phosphate synthase [Helicobacter pylori 26695]
198	1	Heli_pylo26695	gi|15645045|ref|NP_207215.1|	102	74459	3	3	3	3	0.19	methionyl-tRNA synthetase [Helicobacter pylori 26695]
199	1	Heli_pylo26695	gi|15645261|ref|NP_207431.1|	101	16883	2	2	1	1	0.28	hypothetical protein HP0637 [Helicobacter pylori 26695]
200	1	Heli_pylo26695	gi|15645401|ref|NP_207575.1|	101	51950	3	3	2	2	0.18	hypothetical protein HP0782 [Helicobacter pylori 26695]
201	1	Heli_pylo26695	gi|15645587|ref|NP_207763.1|	96	80585	2	2	1	1	0.05	glycyl-tRNA synthetase subunit beta [Helicobacter pylori 26695]
202	1	Heli_pylo26695	gi|15644819|ref|NP_206989.1|	95	58251	5	5	2	2	0.16	hypothetical protein HP0190 [Helicobacter pylori 26695]
203	1	Heli_pylo26695	gi|15645414|ref|NP_207588.1|	94	51956	4	4	3	3	0.28	trigger factor [Helicobacter pylori 26695]
204	1	Heli_pylo26695	gi|15645146|ref|NP_207316.1|	94	31508	2	2	1	1	0.14	hypothetical protein HP0519 [Helicobacter pylori 26695]
205	1	Heli_pylo26695	gi|15644810|ref|NP_206980.1|	93	24893	2	2	1	1	0.18	hypothetical protein HP0181 [Helicobacter pylori 26695]
206	1	Heli_pylo26695	gi|15645402|ref|NP_207576.1|	92	18603	4	4	2	2	0.57	hypothetical protein HP0783 [Helicobacter pylori 26695]
207	1	Heli_pylo26695	gi|15645314|ref|NP_207485.1|	92	25346	2	2	1	1	0.18	3-oxoadipate CoA-transferase subunit A [Helicobacter pylori 26695]
208	1	Heli_pylo26695	gi|410682444|ref|YP_006934846.1|	90	16987	2	2	1	1	0.28	hypothetical protein C694_04790 [Helicobacter pylori 26695]
209	1	Heli_pylo26695	gi|15646067|ref|NP_208249.1|	89	11737	4	4	2	2	1.02	thioredoxin [Helicobacter pylori 26695]
210	1	Heli_pylo26695	gi|15644716|ref|NP_206886.1|	88	50680	6	6	4	4	0.4	hypothetical protein HP0086 [Helicobacter pylori 26695]
211	1	Heli_pylo26695	gi|15645001|ref|NP_207171.1|	88	78055	4	4	3	3	0.18	hypothetical protein HP0373 [Helicobacter pylori 26695]
212	1	Heli_pylo26695	gi|15644680|ref|NP_206850.1|	84	37525	2	2	1	1	0.12	hypothetical protein HP0049 [Helicobacter pylori 26695]
213	1	Heli_pylo26695	gi|15644763|ref|NP_206933.1|	84	46213	2	2	1	1	0.1	serine transporter SdaC [Helicobacter pylori 26695]
214	1	Heli_pylo26695	gi|15645243|ref|NP_207413.1|	83	21230	2	2	1	1	0.22	adenylate kinase [Helicobacter pylori 26695]
215	1	Heli_pylo26695	gi|15646133|ref|NP_208315.1|	83	24850	2	2	1	1	0.18	hypothetical protein HP1525 [Helicobacter pylori 26695]
216	1	Heli_pylo26695	gi|15645098|ref|NP_207268.1|	81	67662	3	3	2	2	0.13	oligoendopeptidase F PePF [Helicobacter pylori 26695]
217	1	Heli_pylo26695	gi|15645691|ref|NP_207868.1|	78	37010	2	2	1	1	0.12	nickel transport protein NixA [Helicobacter pylori 26695]
218	1	Heli_pylo26695	gi|15645598|ref|NP_207774.1|	78	30424	3	3	2	2	0.32	hypothetical protein HP0983 [Helicobacter pylori 26695]
219	1	Heli_pylo26695	gi|15644766|ref|NP_206936.1|	76	17105	2	2	1	1	0.28	bacterioferritin comigratory protein Bcp [Helicobacter pylori 26695]
220	1	Heli_pylo26695	gi|15645233|ref|NP_207403.1|	75	17933	2	2	1	1	0.26	hypothetical protein HP0608 [Helicobacter pylori 26695]
221	1	Heli_pylo26695	gi|15644728|ref|NP_206898.1|	75	54672	2	2	1	1	0.08	threonine synthase [Helicobacter pylori 26695]
222	1	Heli_pylo26695	gi|15644659|ref|NP_206828.1|	74	48320	5	5	3	3	0.3	type II citrate synthase [Helicobacter pylori 26695]
223	1	Heli_pylo26695	CON_sp|THIO_HUMAN|	74	11599	1	1	1	1	0.43
224	1	Heli_pylo26695	gi|15645183|ref|NP_207353.1|	72	43536	3	3	2	2	0.22	3-oxoacyl-ACP synthase [Helicobacter pylori 26695]
225	1	Heli_pylo26695	gi|15644826|ref|NP_206996.1|	70	42336	2	2	1	1	0.11	S-adenosylmethionine synthetase [Helicobacter pylori 26695]
226	1	Heli_pylo26695	gi|15645101|ref|NP_207271.1|	67	27577	2	2	1	1	0.17	molybdenum ABC transporter substrate-binding protein ModA [Helicobacter pylori 26695]
227	1	Heli_pylo26695	gi|15645651|ref|NP_207827.1|	66	40771	1	1	1	1	0.11	hypothetical protein HP1037 [Helicobacter pylori 26695]
228	1	Heli_pylo26695	gi|15645190|ref|NP_207360.1|	66	23905	2	2	1	1	0.19	hypothetical protein HP0565 [Helicobacter pylori 26695]
229	1	Heli_pylo26695	gi|15645751|ref|NP_207928.1|	64	16487	2	2	2	2	0.66	ATP synthase F0F1 subunit B' [Helicobacter pylori 26695]
230	1	Heli_pylo26695	gi|15644768|ref|NP_206938.1|	63	54202	2	2	1	1	0.08	iron-sulfur protein [Helicobacter pylori 26695]
231	1	Heli_pylo26695	gi|15645313|ref|NP_207484.1|	63	41095	3	3	2	2	0.23	acetyl CoA acetyltransferase [Helicobacter pylori 26695]
232	1	Heli_pylo26695	gi|15645201|ref|NP_207371.1|	62	33688	2	2	1	1	0.13	signal peptidase I LepB [Helicobacter pylori 26695]
233	1	Heli_pylo26695	CON_sp|PPIA_HUMAN|	61	17870	2	2	1	1	0.26
234	1	Heli_pylo26695	gi|15644644|ref|NP_206813.1|	61	12982	2	2	1	1	0.38	co-chaperonin GroES [Helicobacter pylori 26695]
235	1	Heli_pylo26695	gi|15645020|ref|NP_207190.1|	61	89704	3	3	3	3	0.15	histidine kinase CheA [Helicobacter pylori 26695]
236	1	Heli_pylo26695	gi|15645995|ref|NP_208176.1|	56	32928	1	1	1	1	0.14	fructose-1,6-bisphosphatase [Helicobacter pylori 26695]
237	1	Heli_pylo26695	gi|15645556|ref|NP_207732.1|	56	28719	2	2	2	2	0.34	amino acid ABC transporter substrate-binding protein [Helicobacter pylori 26695]
238	1	Heli_pylo26695	gi|15645034|ref|NP_207204.1|	55	22459	1	1	1	1	0.21	hypothetical protein HP0406 [Helicobacter pylori 26695]
239	1	Heli_pylo26695	gi|15644699|ref|NP_206869.1|	55	28601	3	3	2	2	0.34	urease accessory protein UreF [Helicobacter pylori 26695]
240	1	Heli_pylo26695	gi|15645714|ref|NP_207891.1|	54	66613	2	2	2	2	0.14	phosphogluconate dehydratase [Helicobacter pylori 26695]
241	1	Heli_pylo26695	gi|15645815|ref|NP_207992.1|	54	25251	1	1	1	1	0.18	50S ribosomal protein L1 [Helicobacter pylori 26695]
242	1	Heli_pylo26695	CON_sp|KCRM_HUMAN|	53	43074	1	1	1	1	0.1
243	1	Heli_pylo26695	gi|15645108|ref|NP_207278.1|	53	66634	2	2	1	1	0.07	GTP-binding protein [Helicobacter pylori 26695]
244	1	Heli_pylo26695	gi|15644726|ref|NP_206896.1|	53	34775	1	1	1	1	0.13	2-hydroxyacid dehydrogenase [Helicobacter pylori 26695]
245	1	Heli_pylo26695	gi|15645637|ref|NP_207813.1|	52	46767	2	2	2	2	0.2	hypothetical protein HP1023 [Helicobacter pylori 26695]
246	1	Heli_pylo26695	gi|15645232|ref|NP_207402.1|	51	113668	1	1	1	1	0.04	acriflavine resistance protein AcrB [Helicobacter pylori 26695]
247	1	Heli_pylo26695	gi|394893742|ref|NP_208094.2|	50	15826	1	1	1	1	0.3	30S ribosomal protein S5 [Helicobacter pylori 26695]
248	1	Heli_pylo26695	gi|15644639|ref|NP_206807.1|	49	25367	2	2	1	1	0.18	orotidine 5'-phosphate decarboxylase [Helicobacter pylori 26695]
249	1	Heli_pylo26695	gi|15644849|ref|NP_207019.1|	47	36326	1	1	1	1	0.12	nifU-like protein [Helicobacter pylori 26695]
250	1	Heli_pylo26695	gi|15645012|ref|NP_207182.1|	46	29013	1	1	1	1	0.16	hypothetical protein HP0384 [Helicobacter pylori 26695]
251	1	Heli_pylo26695	gi|15644669|ref|NP_206838.1|	46	38509	1	1	1	1	0.12	hypothetical protein HP0036 [Helicobacter pylori 26695]
252	1	Heli_pylo26695	gi|15645778|ref|NP_207955.1|	46	35964	2	2	2	2	0.27	thioredoxin reductase [Helicobacter pylori 26695]
253	1	Heli_pylo26695	gi|15645917|ref|NP_208096.1|	46	19474	1	1	1	1	0.24	50S ribosomal protein L6 [Helicobacter pylori 26695]
254	1	Heli_pylo26695	gi|15645228|ref|NP_207398.1|	44	21333	2	2	1	1	0.22	hypothetical protein HP0603 [Helicobacter pylori 26695]
255	1	Heli_pylo26695	gi|15644637|ref|NP_206805.1|	44	30327	1	1	1	1	0.15	2-dehydro-3-deoxyphosphooctonate aldolase [Helicobacter pylori 26695]
256	1	Heli_pylo26695	gi|15645478|ref|NP_207653.1|	43	37389	1	1	1	1	0.12	ADP-L-glycero-D-manno-heptose-6-epimerase [Helicobacter pylori 26695]
257	1	Heli_pylo26695	gi|15644930|ref|NP_207100.1|	43	30419	2	2	1	1	0.15	dipeptide ABC transporter ATP-binding protein DppF [Helicobacter pylori 26695]
258	1	Heli_pylo26695	gi|15644762|ref|NP_206932.1|	43	49211	1	1	1	1	0.09	L-serine deaminase SdaA [Helicobacter pylori 26695]
259	1	Heli_pylo26695	gi|15645133|ref|NP_207303.1|	42	45943	1	1	1	1	0.1	hypothetical protein HP0506 [Helicobacter pylori 26695]
260	1	Heli_pylo26695	gi|15645305|ref|NP_207475.1|	42	19164	1	1	1	1	0.24	hypothetical protein HP0681 [Helicobacter pylori 26695]
261	1	Heli_pylo26695	gi|15645807|ref|NP_207984.1|	39	37050	1	1	1	1	0.12	aldo/keto reductase [Helicobacter pylori 26695]
262	1	Heli_pylo26695	gi|15644674|ref|NP_206844.1|	39	53338	2	2	2	2	0.17	mannose-6-phosphate isomerase [Helicobacter pylori 26695]
263	1	Heli_pylo26695	gi|15645703|ref|NP_207880.1|	39	90735	3	3	2	2	0.1	hypothetical protein HP1089 [Helicobacter pylori 26695]
264	1	Heli_pylo26695	gi|15645906|ref|NP_208085.1|	39	38475	1	1	1	1	0.12	DNA-directed RNA polymerase subunit alpha [Helicobacter pylori 26695]
265	1	Heli_pylo26695	gi|15645986|ref|NP_208167.1|	38	18185	2	2	1	1	0.26	(3R)-hydroxymyristoyl-ACP dehydratase [Helicobacter pylori 26695]
266	1	Heli_pylo26695	gi|161353436|ref|NP_208341.2|	37	56542	1	1	1	1	0.08	preprotein translocase subunit SecD [Helicobacter pylori 26695]
267	1	Heli_pylo26695	gi|15644720|ref|NP_206890.1|	37	34367	3	3	3	3	0.45	ACP S-malonyltransferase [Helicobacter pylori 26695]
268	1	Heli_pylo26695	gi|15645156|ref|NP_207326.1|	36	29076	1	1	1	1	0.16	cag pathogenicity island protein cag10 [Helicobacter pylori 26695]
269	1	Heli_pylo26695	gi|15646162|ref|NP_208346.1|	35	39670	2	2	2	2	0.24	elongation factor Ts [Helicobacter pylori 26695]
270	1	Heli_pylo26695	gi|15645066|ref|NP_207236.1|	34	49232	3	3	2	2	0.19	IS605 transposase TnpB [Helicobacter pylori 26695]
271	1	Heli_pylo26695	gi|15645926|ref|NP_208105.1|	34	26364	1	1	1	1	0.17	30S ribosomal protein S3 [Helicobacter pylori 26695]
272	1	Heli_pylo26695	gi|15645938|ref|NP_208117.1|	34	50942	2	2	1	1	0.09	fumarate hydratase [Helicobacter pylori 26695]
273	1	Heli_pylo26695	gi|15646088|ref|NP_208270.1|	34	96594	2	2	1	1	0.05	hypothetical protein HP1479 [Helicobacter pylori 26695]
274	1	Heli_pylo26695	gi|15644813|ref|NP_206983.1|	34	21195	2	2	1	1	0.22	hypothetical protein HP0184 [Helicobacter pylori 26695]
275	1	Heli_pylo26695	gi|15645761|ref|NP_207938.1|	34	13591	1	1	1	1	0.36	50S ribosomal protein L19 [Helicobacter pylori 26695]
276	1	Heli_pylo26695	gi|15645644|ref|NP_207820.1|	34	31697	1	1	1	1	0.14	flagellar motor switch protein FliY [Helicobacter pylori 26695]
277	1	Heli_pylo26695	gi|410682205|ref|YP_006934607.1|	33	14851	2	2	1	1	0.32	flagellar biosynthesis protein FliP [Helicobacter pylori 26695]
278	1	Heli_pylo26695	gi|15645037|ref|NP_207207.1|	32	56788	1	1	1	1	0.08	GMP synthase [Helicobacter pylori 26695]
279	1	Heli_pylo26695	gi|15646008|ref|NP_208189.1|	32	40970	2	2	2	2	0.23	alanine dehydrogenase [Helicobacter pylori 26695]
280	1	Heli_pylo26695	gi|15645750|ref|NP_207927.1|	31	19848	1	1	1	1	0.24	ATP synthase F0F1 subunit B [Helicobacter pylori 26695]
281	1	Heli_pylo26695	gi|15645652|ref|NP_207828.1|	31	18471	1	1	1	1	0.26	3-dehydroquinate dehydratase [Helicobacter pylori 26695]
282	1	Heli_pylo26695	gi|15645255|ref|NP_207425.1|	31	42327	3	3	2	2	0.22	quinone-reactive Ni/Fe hydrogenase, small subunit HydA [Helicobacter pylori 26695]
283	1	Heli_pylo26695	gi|15646050|ref|NP_208232.1|	31	17610	1	1	1	1	0.27	peptidyl-prolyl cis-trans isomerase B [Helicobacter pylori 26695]
284	1	Heli_pylo26695	gi|15644832|ref|NP_207002.1|	31	10577	2	2	1	1	0.48	hypothetical protein HP0203 [Helicobacter pylori 26695]
285	1	Heli_pylo26695	gi|15645148|ref|NP_207318.1|	30	55046	1	1	1	1	0.08	cag pathogenicity island protein cag3 [Helicobacter pylori 26695]
286	1	Heli_pylo26695	gi|15645172|ref|NP_207342.1|	30	11990	2	2	1	1	0.41	cag pathogenicity island protein cag25 [Helicobacter pylori 26695]
287	1	Heli_pylo26695	gi|15645931|ref|NP_208110.1|	29	24008	1	1	1	1	0.19	50S ribosomal protein L4 [Helicobacter pylori 26695]
288	1	Heli_pylo26695	gi|15645151|ref|NP_207321.1|	29	37556	2	2	1	1	0.12	virB11-like protein [Helicobacter pylori 26695]
289	1	Heli_pylo26695	gi|15645197|ref|NP_207367.1|	28	19833	1	1	1	1	0.24	adenine phosphoribosyltransferase [Helicobacter pylori 26695]
290	1	Heli_pylo26695	gi|15644856|ref|NP_207026.1|	28	42096	2	2	1	1	0.11	hypothetical protein HP0228 [Helicobacter pylori 26695]
291	1	Heli_pylo26695	gi|15644676|ref|NP_206846.1|	28	34790	1	1	1	1	0.13	nodulation protein NolK [Helicobacter pylori 26695]
292	1	Heli_pylo26695	gi|15645169|ref|NP_207339.1|	27	31767	2	2	1	1	0.14	cag pathogenicity island protein cag22 [Helicobacter pylori 26695]
293	1	Heli_pylo26695	gi|15645477|ref|NP_207652.1|	27	50657	2	2	2	2	0.18	ADP-heptose synthase RfaE [Helicobacter pylori 26695]
294	1	Heli_pylo26695	gi|15645952|ref|NP_208131.1|	27	18276	1	1	1	1	0.26	biopolymer transport protein ExbB [Helicobacter pylori 26695]
295	1	Heli_pylo26695	gi|15645027|ref|NP_207197.1|	27	62788	1	1	1	1	0.07	30S ribosomal protein S1 [Helicobacter pylori 26695]
296	1	Heli_pylo26695	gi|15644713|ref|NP_206883.1|	27	14499	2	2	2	2	0.77	30S ribosomal protein S9 [Helicobacter pylori 26695]
297	1	Heli_pylo26695	gi|15644845|ref|NP_207015.1|	27	44883	1	1	1	1	0.1	hypothetical protein HP0217 [Helicobacter pylori 26695]
298	1	Heli_pylo26695	gi|15645747|ref|NP_207924.1|	27	34107	2	2	2	2	0.28	ATP synthase F0F1 subunit gamma [Helicobacter pylori 26695]
299	1	Heli_pylo26695	gi|15645278|ref|NP_207448.1|	26	41369	3	3	2	2	0.23	hypothetical protein HP0654 [Helicobacter pylori 26695]
300	1	Heli_pylo26695	gi|15644911|ref|NP_207081.1|	26	39095	1	1	1	1	0.11	3-dehydroquinate synthase [Helicobacter pylori 26695]
301	1	Heli_pylo26695	gi|15645423|ref|NP_207597.1|	26	38947	2	2	2	2	0.24	bifunctional 3,4-dihydroxy-2-butanone 4-phosphate synthase/GTP cyclohydrolase II [Helicobacter pylori 26695]
302	1	Heli_pylo26695	gi|15645240|ref|NP_207410.1|	26	73854	1	1	1	1	0.06	NAD-dependent DNA ligase LigA [Helicobacter pylori 26695]
303	1	Heli_pylo26695	gi|15645253|ref|NP_207423.1|	25	79904	3	3	2	2	0.11	hypothetical protein HP0629 [Helicobacter pylori 26695]
304	1	Heli_pylo26695	gi|15645141|ref|NP_207311.1|	25	16581	1	1	1	1	0.29	50S ribosomal protein L9 [Helicobacter pylori 26695]
305	1	Heli_pylo26695	gi|15646116|ref|NP_208298.1|	25	43876	1	1	1	1	0.1	hypothetical protein HP1507 [Helicobacter pylori 26695]
306	1	Heli_pylo26695	gi|15645502|ref|NP_207677.1|	23	70759	1	1	1	1	0.06	hypothetical protein HP0884 [Helicobacter pylori 26695]
307	1	Heli_pylo26695	gi|15644947|ref|NP_207117.1|	23	62038	1	1	1	1	0.07	arginyl-tRNA synthetase [Helicobacter pylori 26695]
308	1	Heli_pylo26695	gi|15646068|ref|NP_208250.1|	22	30209	2	2	1	1	0.15	hypothetical protein HP1459 [Helicobacter pylori 26695]
309	1	Heli_pylo26695	gi|15645154|ref|NP_207324.1|	22	60587	2	2	1	1	0.07	cag pathogenicity island protein cag8 [Helicobacter pylori 26695]
310	1	Heli_pylo26695	gi|15645338|ref|NP_207510.1|	22	14960	1	1	1	1	0.32	hypothetical protein HP0716 [Helicobacter pylori 26695]
311	1	Heli_pylo26695	gi|15645518|ref|NP_207693.1|	21	27293	1	1	1	1	0.17	hydrogenase expression/formation protein HypB [Helicobacter pylori 26695]
312	1	Heli_pylo26695	gi|15645381|ref|NP_207555.1|	20	21167	1	1	1	1	0.22	hypothetical protein HP0762 [Helicobacter pylori 26695]
313	1	Heli_pylo26695	gi|15646039|ref|NP_208221.1|	20	77338	2	2	2	2	0.12	ATP-binding protein [Helicobacter pylori 26695]
314	1	Heli_pylo26695	gi|410682000|ref|YP_006934402.1|	20	10384	2	2	1	1	0.48	type II adenine specific DNA methyltransferase [Helicobacter pylori 26695]
315	1	Heli_pylo26695	gi|15645267|ref|NP_207437.1|	19	50971	1	1	1	1	0.09	glutamylglutaminyl-tRNA synthetase [Helicobacter pylori 26695]
316	1	Heli_pylo26695	gi|15645007|ref|NP_207177.1|	19	49298	1	1	1	1	0.09	fucosyltransferase [Helicobacter pylori 26695]
317	1	Heli_pylo26695	gi|15645905|ref|NP_208084.1|	19	13356	1	1	1	1	0.37	50S ribosomal protein L17 [Helicobacter pylori 26695]
318	1	Heli_pylo26695	gi|15644751|ref|NP_206921.1|	19	91215	2	2	2	2	0.1	phosphoenolpyruvate synthase [Helicobacter pylori 26695]
319	1	Heli_pylo26695	gi|15646033|ref|NP_208215.1|	18	23419	1	1	1	1	0.2	hypothetical protein HP1424 [Helicobacter pylori 26695]
320	1	Heli_pylo26695	gi|15645399|ref|NP_207573.1|	18	10221	2	2	1	1	0.5	hypothetical protein HP0780 [Helicobacter pylori 26695]
321	1	Heli_pylo26695	gi|15645591|ref|NP_207767.1|	18	49736	2	2	1	1	0.09	adenosylmethionine-8-amino-7-oxononanoate aminotransferase [Helicobacter pylori 26695]
322	1	Heli_pylo26695	gi|15644820|ref|NP_206990.1|	18	27633	1	1	1	1	0.17	fumarate reductase iron-sulfur subunit [Helicobacter pylori 26695]
323	1	Heli_pylo26695	gi|15646023|ref|NP_208204.1|	17	17081	1	1	1	1	0.28	7-cyano-7-deazaguanine reductase [Helicobacter pylori 26695]
324	1	Heli_pylo26695	gi|15645289|ref|NP_207459.1|	17	53212	1	1	1	1	0.08	coproporphyrinogen III oxidase [Helicobacter pylori 26695]
325	1	Heli_pylo26695	gi|15644787|ref|NP_206957.1|	17	36368	1	1	1	1	0.12	hypothetical protein HP0158 [Helicobacter pylori 26695]
326	1	Heli_pylo26695	gi|15645164|ref|NP_207334.1|	17	34545	1	1	1	1	0.13	cag pathogenicity island protein cag17 [Helicobacter pylori 26695]
327	1	Heli_pylo26695	gi|410681777|ref|YP_006934179.1|	17	3592	1	1	1	1	1.93	hypothetical protein C694_01275 [Helicobacter pylori 26695]
328	1	Heli_pylo26695	gi|15645970|ref|NP_208150.1|	16	19707	1	1	1	1	0.24	hypothetical protein HP1358 [Helicobacter pylori 26695]
329	1	Heli_pylo26695	gi|15644895|ref|NP_207065.1|	16	45513	1	1	1	1	0.1	chlorohydrolase [Helicobacter pylori 26695]
330	1	Heli_pylo26695	gi|15645968|ref|NP_208148.1|	16	37788	1	1	1	1	0.12	quinolinate synthetase [Helicobacter pylori 26695]
331	1	Heli_pylo26695	gi|15646146|ref|NP_208330.1|	16	47479	1	1	1	1	0.09	ubiquinol cytochrome c oxidoreductase, cytochrome b subunit FbcH [Helicobacter pylori 26695]
332	1	Heli_pylo26695	gi|15645814|ref|NP_207991.1|	16	18594	1	1	1	1	0.25	50S ribosomal protein L10 [Helicobacter pylori 26695]
333	1	Heli_pylo26695	gi|15644746|ref|NP_206916.1|	15	83143	1	1	1	1	0.05	DNA topoisomerase I [Helicobacter pylori 26695]
334	1	Heli_pylo26695	gi|161353438|ref|NP_208127.2|	15	38223	1	1	1	1	0.12	tRNA-specific 2-thiouridylase MnmA [Helicobacter pylori 26695]
335	1	Heli_pylo26695	gi|15645081|ref|NP_207251.1|	15	120038	1	1	1	1	0.04	hypothetical protein HP0453 [Helicobacter pylori 26695]
336	1	Heli_pylo26695	gi|410682003|ref|YP_006934405.1|	15	29716	1	1	1	1	0.15	type II DNA modification [Helicobacter pylori 26695]
337	1	Heli_pylo26695	gi|410681762|ref|YP_006934164.1|	15	59875	1	1	1	1	0.07	prolyl-tRNA ligase [Helicobacter pylori 26695]
338	1	Heli_pylo26695	gi|15646083|ref|NP_208265.1|	15	21350	2	2	1	1	0.22	thymidylate kinase [Helicobacter pylori 26695]
339	1	Heli_pylo26695	gi|15644927|ref|NP_207097.1|	14	36981	1	1	1	1	0.12	dipeptide ABC transporter permease DppB [Helicobacter pylori 26695]
340	1	Heli_pylo26695	gi|15645215|ref|NP_207385.1|	14	30395	1	1	1	1	0.15	2-oxoglutarate-acceptor oxidoreductase subunit OorB [Helicobacter pylori 26695]
341	1	Heli_pylo26695	gi|15645649|ref|NP_207825.1|	14	52269	1	1	1	1	0.08	flagellar biosynthesis regulator FlhF [Helicobacter pylori 26695]
342	1	Heli_pylo26695	gi|15646089|ref|NP_208271.1|	14	47414	1	1	1	1	0.09	seryl-tRNA synthetase [Helicobacter pylori 26695]
343	1	Heli_pylo26695	gi|15645182|ref|NP_207352.1|	14	34859	1	1	1	1	0.13	acetyl-CoA carboxylase carboxyltransferase subunit alpha [Helicobacter pylori 26695]
344	1	Heli_pylo26695	gi|15644912|ref|NP_207082.1|	13	60189	1	1	1	1	0.07	hypothetical protein HP0284 [Helicobacter pylori 26695]
345	1	Heli_pylo26695	gi|15645410|ref|NP_207584.1|	13	74964	1	1	1	1	0.06	cadmium-transporting ATPase, P-type CadA [Helicobacter pylori 26695]
346	1	Heli_pylo26695	gi|15645904|ref|NP_208083.1|	13	22888	1	1	1	1	0.2	hypothetical protein HP1291 [Helicobacter pylori 26695]
347	1	Heli_pylo26695	gi|15645812|ref|NP_207989.1|	13	323372	1	1	1	1	0.01	DNA-directed RNA polymerase subunit beta/beta' [Helicobacter pylori 26695]

## Sheet: d421_CJ_OMV
User	administrator
E-mail	pth@sinica.edu.tw
Search title	499
MS data file	D:\Orbitrap Velos Data\191021\Format_MGF\d421_OMV_160907.mgf
Database	Heli_pylo26695
Taxonomy	Campylobacter jejuni (3,164 sequences)
Timestamp	25 Oct 2019 at 03:53:05 GMT
Type of search	MS/MS Ion Search
Enzyme	Trypsin
Variable modifications	Carbamidomethyl (C),Oxidation (M)
Mass values	Monoisotopic
Protein mass	Unrestricted
Peptide mass tolerance	10 ppm
Fragment mass tolerance	0.6 Da
Max missed cleavages	2
Instrument type	ESI-TRAP
Number of queries	18510
Warning	No taxonomy indexes found in selected databases, taxonomy 'Campylobacter jejuni' ignored. Searching all entries.
Significance threshold p<	0.05
Max. number of families	AUTO
Ions score or expect cut-off	-1
Preferred taxonomy	All entries
Show Percolator scores?	no
Family	Member	Database	Accession	Score	Mass	Num. of matches	Num. of significant matches	Num. of sequences	Num. of significant sequences	emPAI	Description
1	1	Heli_pylo26695	gi|15645505|ref|NP_207680.1|	6628	139227	161	161	43	43	3.8	vacuolating cytotoxin [Helicobacter pylori 26695]
2	1	Heli_pylo26695	gi|15644945|ref|NP_207115.1|	5932	81112	134	134	31	31	6.79	hypothetical protein HP0317 [Helicobacter pylori 26695]
2	2	Heli_pylo26695	gi|15645514|ref|NP_207689.1|	5501	77644	113	113	29	29	5.87	hypothetical protein HP0896 [Helicobacter pylori 26695]
2	3	Heli_pylo26695	gi|15645857|ref|NP_208035.1|	4454	79079	103	103	25	25	4.06	hypothetical protein HP1243 [Helicobacter pylori 26695]
2	4	Heli_pylo26695	gi|15645791|ref|NP_207968.1|	3836	69649	90	90	28	28	6.12	hypothetical protein HP1177 [Helicobacter pylori 26695]
2	5	Heli_pylo26695	gi|15644658|ref|NP_206827.1|	3470	77617	90	90	31	31	5.15	hypothetical protein HP0025 [Helicobacter pylori 26695]
2	6	Heli_pylo26695	gi|15644855|ref|NP_207025.1|	2748	75692	65	65	22	22	3.33	hypothetical protein HP0227 [Helicobacter pylori 26695]
2	7	Heli_pylo26695	gi|15644857|ref|NP_207027.1|	2476	53030	52	52	15	15	2.61	hypothetical protein HP0229 [Helicobacter pylori 26695]
2	8	Heli_pylo26695	gi|15646197|ref|NP_206811.1|	338	69247	9	9	5	5	0.36	hypothetical protein HP0009 [Helicobacter pylori 26695]
3	1	Heli_pylo26695	gi|15646121|ref|NP_208303.1|	5506	97324	143	143	42	42	7.99	iron-regulated outer membrane protein FrpB [Helicobacter pylori 26695]
4	1	Heli_pylo26695	CON_sp|ALBU_BOVIN|	4712	69248	147	147	45	45	18.25
4	2	Heli_pylo26695	CON_sp|ALBU_HUMAN|	520	69321	21	21	8	8	0.64
5	1	Heli_pylo26695	CON_sp|K2C1_HUMAN|	4214	65847	116	116	40	40	16.32
5	2	Heli_pylo26695	CON_sp|K22E_HUMAN|	2969	65825	77	77	35	35	9.31
6	1	Heli_pylo26695	CON_sp|K1C9_HUMAN|	3635	62092	85	85	28	28	8.66
6	2	Heli_pylo26695	CON_sp|K1C10_HUMAN|	2823	59483	73	73	28	28	6.99
6	3	Heli_pylo26695	CON_sp|K1C15_SHEEP|	384	48740	14	14	7	7	0.84
7	1	Heli_pylo26695	gi|15645113|ref|NP_207283.1|	3138	59379	85	85	24	24	7.62	hypothetical protein HP0486 [Helicobacter pylori 26695]
8	1	Heli_pylo26695	gi|15645333|ref|NP_207504.1|	2751	73298	64	64	27	27	3.82	hypothetical protein HP0710 [Helicobacter pylori 26695]
9	1	Heli_pylo26695	gi|410682532|ref|YP_006934934.1|	2742	51511	81	81	26	26	9.13	serine protease [Helicobacter pylori 26695]
10	1	Heli_pylo26695	gi|15645494|ref|NP_207669.1|	2602	58592	83	83	23	23	6.13	catalase [Helicobacter pylori 26695]
11	1	Heli_pylo26695	gi|15646169|ref|NP_208353.1|	2398	37079	58	58	18	18	12.92	iron(III) ABC transportersubstrate-binding protein CeuE [Helicobacter pylori 26695]
11	2	Heli_pylo26695	gi|15646168|ref|NP_208352.1|	1591	37528	48	48	15	15	7.58	iron(III) ABC transportersubstrate-binding protein CeuE [Helicobacter pylori 26695]
12	1	Heli_pylo26695	gi|15645528|ref|NP_207704.1|	2377	55897	62	62	18	18	3.95	hypothetical protein HP0912 [Helicobacter pylori 26695]
13	1	Heli_pylo26695	gi|15644643|ref|NP_206812.1|	2322	58228	65	65	26	26	7.34	molecular chaperone GroEL [Helicobacter pylori 26695]
14	1	Heli_pylo26695	gi|15646110|ref|NP_208292.1|	2159	42948	62	62	16	16	6.99	hypothetical protein HP1501 [Helicobacter pylori 26695]
15	1	Heli_pylo26695	gi|15646010|ref|NP_208191.1|	2032	94768	61	61	26	26	2.54	iron(III) dicitrate transport protein FecA [Helicobacter pylori 26695]
16	1	Heli_pylo26695	gi|15644859|ref|NP_207029.1|	2022	29441	54	54	16	16	19.51	hypothetical protein HP0231 [Helicobacter pylori 26695]
17	1	Heli_pylo26695	gi|15645732|ref|NP_207909.1|	1965	61113	53	53	18	18	3.03	gamma-glutamyltranspeptidase [Helicobacter pylori 26695]
18	1	Heli_pylo26695	gi|15646078|ref|NP_208260.1|	1877	28134	43	43	12	12	5.09	hypothetical protein HP1469 [Helicobacter pylori 26695]
19	1	Heli_pylo26695	gi|15645230|ref|NP_207400.1|	1857	54553	47	47	20	20	4.16	hypothetical protein HP0605 [Helicobacter pylori 26695]
20	1	Heli_pylo26695	gi|15644734|ref|NP_206904.1|	1837	65758	62	62	26	26	5.16	2',3'-cyclic-nucleotide 2'-phosphodiesterase [Helicobacter pylori 26695]
21	1	Heli_pylo26695	gi|15645344|ref|NP_207517.1|	1802	35516	39	39	16	16	6.62	L-asparaginase II [Helicobacter pylori 26695]
22	1	Heli_pylo26695	gi|410682869|ref|YP_006935271.1|	1778	49963	59	59	21	21	7.42	protease [Helicobacter pylori 26695]
23	1	Heli_pylo26695	gi|15646063|ref|NP_208245.1|	1777	33850	42	42	17	17	9.8	hypothetical protein HP1454 [Helicobacter pylori 26695]
24	1	Heli_pylo26695	gi|15644917|ref|NP_207087.1|	1695	311097	37	37	20	20	0.32	toxin-like outer membrane protein [Helicobacter pylori 26695]
25	1	Heli_pylo26695	gi|15645819|ref|NP_207997.1|	1649	43620	47	47	14	14	3.31	elongation factor Tu [Helicobacter pylori 26695]
26	1	Heli_pylo26695	gi|15644880|ref|NP_207050.1|	1629	53346	43	43	16	16	2.88	hypothetical protein HP0252 [Helicobacter pylori 26695]
27	1	Heli_pylo26695	gi|15644804|ref|NP_206974.1|	1569	34010	53	53	19	19	12.75	cell binding factor 2 [Helicobacter pylori 26695]
28	1	Heli_pylo26695	gi|15645221|ref|NP_207391.1|	1456	21864	41	41	10	10	11.21	tumor necrosis factor alpha-inducing protein [Helicobacter pylori 26695]
29	1	Heli_pylo26695	gi|15644852|ref|NP_207022.1|	1437	41249	50	50	21	21	7.68	bifunctional methionine sulfoxide reductase A/B [Helicobacter pylori 26695]
30	1	Heli_pylo26695	gi|15645281|ref|NP_207451.1|	1399	48770	42	42	18	18	4.74	processing protease [Helicobacter pylori 26695]
31	1	Heli_pylo26695	gi|15644903|ref|NP_207073.1|	1375	49653	35	35	15	15	2.62	ATP-dependent nuclease AddB [Helicobacter pylori 26695]
32	1	Heli_pylo26695	gi|15645740|ref|NP_207917.1|	1359	47768	36	36	17	17	4.44	translocation protein TolB [Helicobacter pylori 26695]
33	1	Heli_pylo26695	gi|15645626|ref|NP_207802.1|	1356	50299	43	43	16	16	3.59	protease PqqE [Helicobacter pylori 26695]
34	1	Heli_pylo26695	gi|15645416|ref|NP_207590.1|	1288	29022	43	43	13	13	12.85	flagellar sheath adhesin hpaA [Helicobacter pylori 26695]
35	1	Heli_pylo26695	gi|15645112|ref|NP_207282.1|	1268	35760	41	41	16	16	8.54	catalase-like protein [Helicobacter pylori 26695]
36	1	Heli_pylo26695	gi|15646171|ref|NP_208355.1|	1228	30132	34	34	13	13	5.23	hypothetical protein HP1564 [Helicobacter pylori 26695]
37	1	Heli_pylo26695	gi|15644757|ref|NP_206927.1|	1194	31871	32	32	11	11	3.93	hypothetical protein HP0127 [Helicobacter pylori 26695]
38	1	Heli_pylo26695	gi|15645407|ref|NP_207581.1|	1191	56842	37	37	16	16	2.86	hypothetical protein HP0788 [Helicobacter pylori 26695]
39	1	Heli_pylo26695	gi|15645697|ref|NP_207874.1|	1179	53111	40	40	15	15	2.61	hypothetical protein HP1083 [Helicobacter pylori 26695]
40	1	Heli_pylo26695	gi|15645899|ref|NP_208078.1|	1179	20602	35	35	12	12	16.3	hypothetical protein HP1286 [Helicobacter pylori 26695]
41	1	Heli_pylo26695	gi|15645787|ref|NP_207964.1|	1166	20573	25	25	8	8	6.75	hypothetical protein HP1173 [Helicobacter pylori 26695]
42	1	Heli_pylo26695	gi|15644789|ref|NP_206959.1|	1165	34075	29	29	9	9	3.45	hypothetical protein HP0160 [Helicobacter pylori 26695]
43	1	Heli_pylo26695	gi|15644717|ref|NP_206887.1|	1160	52307	34	34	17	17	3.33	hypothetical protein HP0087 [Helicobacter pylori 26695]
44	1	Heli_pylo26695	gi|15645529|ref|NP_207705.1|	1150	57027	30	30	12	12	1.64	hypothetical protein HP0913 [Helicobacter pylori 26695]
45	1	Heli_pylo26695	gi|15646098|ref|NP_208280.1|	1150	56976	26	26	11	11	1.28	lipase-like protein [Helicobacter pylori 26695]
46	1	Heli_pylo26695	gi|15644933|ref|NP_207103.1|	1142	20372	25	25	9	9	8.62	hypothetical protein HP0305 [Helicobacter pylori 26695]
47	1	Heli_pylo26695	gi|15645035|ref|NP_207205.1|	1111	90014	50	50	23	23	2.28	biotin sulfoxide reductase [Helicobacter pylori 26695]
48	1	Heli_pylo26695	gi|15644702|ref|NP_206872.1|	1107	61645	28	28	12	12	1.46	urease subunit beta [Helicobacter pylori 26695]
49	1	Heli_pylo26695	gi|15645295|ref|NP_207465.1|	1098	30327	31	31	11	11	5.15	hypothetical protein HP0671 [Helicobacter pylori 26695]
50	1	Heli_pylo26695	gi|15645770|ref|NP_207947.1|	1069	76298	30	30	15	15	1.59	hypothetical protein HP1156 [Helicobacter pylori 26695]
51	1	Heli_pylo26695	gi|15645231|ref|NP_207401.1|	1039	25941	27	27	11	11	4.98	membrane fusion protein MtrC [Helicobacter pylori 26695]
52	1	Heli_pylo26695	gi|15646005|ref|NP_208186.1|	1003	26745	24	24	10	10	3.85	hypothetical protein HP1395 [Helicobacter pylori 26695]
53	1	Heli_pylo26695	gi|15645224|ref|NP_207394.1|	1003	48331	30	30	13	13	3.1	hemolysin secretion protein precursor HylB [Helicobacter pylori 26695]
53	2	Heli_pylo26695	gi|15644729|ref|NP_206899.1|	874	74419	26	26	14	14	1.23	methyl-accepting chemotaxis protein TlpA [Helicobacter pylori 26695]
53	3	Heli_pylo26695	gi|15644712|ref|NP_206882.1|	369	75167	12	12	6	6	0.41	methyl-accepting chemotaxis transducer TlpC [Helicobacter pylori 26695]
54	1	Heli_pylo26695	gi|15646065|ref|NP_208247.1|	990	19096	36	36	9	9	8.01	membrane-associated lipoprotein [Helicobacter pylori 26695]
55	1	Heli_pylo26695	gi|15645569|ref|NP_207745.1|	977	21208	24	24	11	11	9.82	hypothetical protein HP0953 [Helicobacter pylori 26695]
56	1	Heli_pylo26695	gi|15645329|ref|NP_207500.1|	973	29910	23	23	8	8	2.11	hypothetical protein HP0706 [Helicobacter pylori 26695]
57	1	Heli_pylo26695	gi|15646195|ref|NP_208379.1|	961	28400	26	26	10	10	3.43	hypothetical protein HP1588 [Helicobacter pylori 26695]
58	1	Heli_pylo26695	gi|15645309|ref|NP_207480.1|	948	87643	25	25	13	13	0.98	iron(III) dicitrate transport protein FecA [Helicobacter pylori 26695]
59	1	Heli_pylo26695	gi|15645038|ref|NP_207208.1|	944	28331	29	29	10	10	5.01	neuraminyllactose-binding hemagglutinin HpaA [Helicobacter pylori 26695]
60	1	Heli_pylo26695	gi|15644760|ref|NP_206930.1|	927	32748	25	25	10	10	2.65	hypothetical protein HP0130 [Helicobacter pylori 26695]
61	1	Heli_pylo26695	gi|15645279|ref|NP_207449.1|	884	102607	30	30	17	17	1.03	protective surface antigen D15 [Helicobacter pylori 26695]
62	1	Heli_pylo26695	gi|15644703|ref|NP_206873.1|	875	26523	36	36	13	13	9.9	urease subunit alpha [Helicobacter pylori 26695]
63	1	Heli_pylo26695	gi|15646066|ref|NP_208248.1|	875	23217	20	20	8	8	3.28	hypothetical protein HP1457 [Helicobacter pylori 26695]
64	1	Heli_pylo26695	gi|15645746|ref|NP_207923.1|	859	51446	25	25	10	10	1.49	ATP synthase F0F1 subunit beta [Helicobacter pylori 26695]
65	1	Heli_pylo26695	gi|15644882|ref|NP_207052.1|	837	47526	23	23	11	11	1.93	hypothetical protein HP0254 [Helicobacter pylori 26695]
66	1	Heli_pylo26695	gi|15644739|ref|NP_206909.1|	837	67011	16	16	9	9	0.77	molecular chaperone DnaK [Helicobacter pylori 26695]
67	1	Heli_pylo26695	gi|15645262|ref|NP_207432.1|	807	34166	24	24	13	13	4.01	hypothetical protein HP0638 [Helicobacter pylori 26695]
68	1	Heli_pylo26695	gi|15645005|ref|NP_207175.1|	804	25324	20	20	8	8	3.49	thiol:disulfide interchange protein DsbC [Helicobacter pylori 26695]
69	1	Heli_pylo26695	gi|15645669|ref|NP_207846.1|	798	35651	20	20	8	8	1.92	hypothetical protein HP1055 [Helicobacter pylori 26695]
70	1	Heli_pylo26695	gi|15645458|ref|NP_207632.1|	792	63613	22	22	13	13	1.39	outer membrane protein P1 ompP1 [Helicobacter pylori 26695]
71	1	Heli_pylo26695	gi|15645365|ref|NP_207539.1|	777	48053	28	28	14	14	2.45	hypothetical protein HP0746 [Helicobacter pylori 26695]
72	1	Heli_pylo26695	gi|15645173|ref|NP_207343.1|	767	132306	19	19	12	12	0.47	cag pathogenicity island protein cag26 [Helicobacter pylori 26695]
73	1	Heli_pylo26695	CON_sp|HBA_HUMAN|	765	15117	35	35	6	6	5.92
74	1	Heli_pylo26695	gi|15645100|ref|NP_207270.1|	763	20911	25	25	8	8	5.13	hypothetical protein HP0472 [Helicobacter pylori 26695]
75	1	Heli_pylo26695	gi|15645530|ref|NP_207706.1|	763	58818	21	21	12	12	1.39	hypothetical protein HP0914 [Helicobacter pylori 26695]
76	1	Heli_pylo26695	gi|15646070|ref|NP_208252.1|	752	38773	32	32	12	12	4.18	cytochrome c551 peroxidase [Helicobacter pylori 26695]
77	1	Heli_pylo26695	gi|15645617|ref|NP_207793.1|	747	45928	20	20	9	9	1.3	hypothetical protein HP1002 [Helicobacter pylori 26695]
78	1	Heli_pylo26695	gi|15645712|ref|NP_207889.1|	727	31574	19	19	9	9	2.35	hypothetical protein HP1098 [Helicobacter pylori 26695]
79	1	Heli_pylo26695	gi|15644839|ref|NP_207009.1|	711	27348	19	19	8	8	3.03	hypothetical protein HP0211 [Helicobacter pylori 26695]
80	1	Heli_pylo26695	gi|15645269|ref|NP_207439.1|	710	65399	22	22	11	11	1.05	lytic murein transglycosylase [Helicobacter pylori 26695]
81	1	Heli_pylo26695	gi|15644710|ref|NP_206880.1|	702	65928	13	13	6	6	0.57	hypothetical protein HP0080 [Helicobacter pylori 26695]
82	1	Heli_pylo26695	gi|15645105|ref|NP_207275.1|	678	41669	23	23	8	8	2.07	hypothetical protein HP0477 [Helicobacter pylori 26695]
83	1	Heli_pylo26695	gi|15645017|ref|NP_207187.1|	676	24602	23	23	9	9	4.54	iron-dependent superoxide dismutase [Helicobacter pylori 26695]
84	1	Heli_pylo26695	gi|15645739|ref|NP_207916.1|	658	19965	19	19	5	5	2.53	peptidoglycan associated lipoprotein precursor [Helicobacter pylori 26695]
85	1	Heli_pylo26695	gi|15644727|ref|NP_206897.1|	653	26051	23	23	10	10	4.93	hypothetical protein HP0097 [Helicobacter pylori 26695]
86	1	Heli_pylo26695	gi|15645343|ref|NP_207515.1|	626	17570	19	19	5	5	5.76	hypothetical protein HP0721 [Helicobacter pylori 26695]
87	1	Heli_pylo26695	gi|15645188|ref|NP_207358.1|	616	49044	19	19	9	9	1.18	hypothetical protein HP0563 [Helicobacter pylori 26695]
88	1	Heli_pylo26695	gi|15645721|ref|NP_207898.1|	609	25681	22	22	9	9	3.4	hypothetical protein HP1107 [Helicobacter pylori 26695]
89	1	Heli_pylo26695	gi|15645119|ref|NP_207289.1|	606	31927	18	18	7	7	1.53	hypothetical protein HP0492 [Helicobacter pylori 26695]
90	1	Heli_pylo26695	gi|15645135|ref|NP_207305.1|	580	52624	20	20	9	9	1.07	hypothetical protein HP0508 [Helicobacter pylori 26695]
91	1	Heli_pylo26695	gi|15645786|ref|NP_207963.1|	577	31202	23	23	10	10	3.45	glutamine ABC transporter substrate-binding protein GlnH [Helicobacter pylori 26695]
92	1	Heli_pylo26695	gi|15644871|ref|NP_207041.1|	572	16923	20	20	7	7	8.32	neutrophil activating protein NapA [Helicobacter pylori 26695]
93	1	Heli_pylo26695	gi|15645036|ref|NP_207206.1|	561	18693	17	17	6	6	3.83	hypothetical protein HP0408 [Helicobacter pylori 26695]
94	1	Heli_pylo26695	gi|15644651|ref|NP_206820.1|	547	53400	15	15	9	9	1.05	hypothetical protein HP0018 [Helicobacter pylori 26695]
95	1	Heli_pylo26695	gi|15645277|ref|NP_207447.1|	544	19274	19	19	7	7	3.58	nonheme iron-containing ferritin [Helicobacter pylori 26695]
96	1	Heli_pylo26695	gi|15644951|ref|NP_207121.1|	532	20138	15	15	6	6	2.51	nuclease NucT [Helicobacter pylori 26695]
97	1	Heli_pylo26695	gi|15645401|ref|NP_207575.1|	516	51950	16	16	10	10	1.27	hypothetical protein HP0782 [Helicobacter pylori 26695]
98	1	Heli_pylo26695	gi|15645771|ref|NP_207948.1|	515	131767	15	15	6	6	0.26	hypothetical protein HP1157 [Helicobacter pylori 26695]
99	1	Heli_pylo26695	gi|15645738|ref|NP_207915.1|	512	38354	13	13	8	8	1.42	hypothetical protein HP1124 [Helicobacter pylori 26695]
100	1	Heli_pylo26695	gi|15644860|ref|NP_207030.1|	511	22873	13	13	7	7	2.63	hypothetical protein HP0232 [Helicobacter pylori 26695]
101	1	Heli_pylo26695	gi|15645482|ref|NP_207657.1|	500	61861	27	27	13	13	1.45	hypothetical protein HP0863 [Helicobacter pylori 26695]
102	1	Heli_pylo26695	gi|15645346|ref|NP_207520.1|	486	34053	10	10	5	5	0.86	hypothetical protein HP0726 [Helicobacter pylori 26695]
103	1	Heli_pylo26695	gi|15644863|ref|NP_207033.1|	453	39373	13	13	7	7	1.37	hypothetical protein HP0235 [Helicobacter pylori 26695]
104	1	Heli_pylo26695	gi|15645898|ref|NP_208077.1|	445	26281	17	17	8	8	2.61	hypothetical protein HP1285 [Helicobacter pylori 26695]
105	1	Heli_pylo26695	gi|15645256|ref|NP_207426.1|	443	64356	18	18	9	9	0.82	quinone-reactive Ni/Fe hydrogenase, large subunit HydB [Helicobacter pylori 26695]
106	1	Heli_pylo26695	gi|15646170|ref|NP_208354.1|	440	22221	20	20	7	7	3.56	alkyl hydroperoxide reductase [Helicobacter pylori 26695]
107	1	Heli_pylo26695	gi|15645001|ref|NP_207171.1|	438	78055	15	15	9	9	0.64	hypothetical protein HP0373 [Helicobacter pylori 26695]
108	1	Heli_pylo26695	gi|15645283|ref|NP_207453.1|	423	47604	11	11	6	6	0.71	hypothetical protein HP0659 [Helicobacter pylori 26695]
109	1	Heli_pylo26695	gi|15645748|ref|NP_207925.1|	420	55109	17	17	10	10	1.17	ATP synthase F0F1 subunit alpha [Helicobacter pylori 26695]
110	1	Heli_pylo26695	gi|15646076|ref|NP_208258.1|	416	26205	10	10	6	6	1.63	hypothetical protein HP1467 [Helicobacter pylori 26695]
111	1	Heli_pylo26695	gi|15645195|ref|NP_207365.1|	408	54399	10	10	6	6	0.6	leucyl aminopeptidase [Helicobacter pylori 26695]
112	1	Heli_pylo26695	gi|15644952|ref|NP_207122.1|	400	28748	8	8	4	4	0.8	hypothetical protein HP0324 [Helicobacter pylori 26695]
113	1	Heli_pylo26695	gi|15645588|ref|NP_207764.1|	387	39785	14	14	6	6	0.9	hypothetical protein HP0973 [Helicobacter pylori 26695]
114	1	Heli_pylo26695	gi|15645400|ref|NP_207574.1|	360	49415	16	16	9	9	1.17	hypothetical protein HP0781 [Helicobacter pylori 26695]
115	1	Heli_pylo26695	gi|15645114|ref|NP_207284.1|	351	55141	10	10	5	5	0.47	hypothetical protein HP0487 [Helicobacter pylori 26695]
116	1	Heli_pylo26695	gi|15644660|ref|NP_206829.1|	332	47501	14	14	7	7	0.87	isocitrate dehydrogenase [Helicobacter pylori 26695]
117	1	Heli_pylo26695	gi|15646072|ref|NP_208254.1|	313	24825	10	10	6	6	1.77	hypothetical protein HP1463 [Helicobacter pylori 26695]
118	1	Heli_pylo26695	gi|15645988|ref|NP_208169.1|	305	26240	14	14	6	6	1.63	competence lipoprotein ComL [Helicobacter pylori 26695]
119	1	Heli_pylo26695	gi|15645147|ref|NP_207317.1|	304	12431	10	10	4	4	2.8	cag pathogenicity island protein cag1 [Helicobacter pylori 26695]
120	1	Heli_pylo26695	gi|15644926|ref|NP_207096.1|	304	62428	14	14	8	8	0.73	dipeptide ABC transporter substrate-binding protein DppA [Helicobacter pylori 26695]
121	1	Heli_pylo26695	gi|15646178|ref|NP_208362.1|	290	35454	7	7	4	4	0.61	rare lipoprotein A RlpA [Helicobacter pylori 26695]
122	1	Heli_pylo26695	gi|15644932|ref|NP_207102.1|	287	37565	9	9	5	5	0.76	hypothetical protein HP0304 [Helicobacter pylori 26695]
123	1	Heli_pylo26695	gi|15644950|ref|NP_207120.1|	278	58434	10	10	6	6	0.55	poly E-rich protein [Helicobacter pylori 26695]
124	1	Heli_pylo26695	CON_sp|HBB_HUMAN|	276	15857	13	13	2	2	0.69
125	1	Heli_pylo26695	gi|15645443|ref|NP_207617.1|	269	11847	8	8	4	4	3.03	thioredoxin [Helicobacter pylori 26695]
126	1	Heli_pylo26695	gi|15645018|ref|NP_207188.1|	268	18281	7	7	4	4	1.5	adhesin [Helicobacter pylori 26695]
127	1	Heli_pylo26695	gi|15645448|ref|NP_207622.1|	261	51769	7	7	4	4	0.39	inosine 5'-monophosphate dehydrogenase [Helicobacter pylori 26695]
128	1	Heli_pylo26695	gi|410682704|ref|YP_006935106.1|	260	28268	12	12	6	6	1.85	alpha-carbonic anhydrase [Helicobacter pylori 26695]
129	1	Heli_pylo26695	gi|15644759|ref|NP_206929.1|	252	16281	9	9	5	5	2.6	hypothetical protein HP0129 [Helicobacter pylori 26695]
130	1	Heli_pylo26695	gi|410682459|ref|YP_006934861.1|	250	10249	6	6	2	2	1.24	protein tRNA-associated locus protein [Helicobacter pylori 26695]
131	1	Heli_pylo26695	CON_sp|CO5_HUMAN|	242	188212	7	7	3	3	0.07
132	1	Heli_pylo26695	gi|15645398|ref|NP_207572.1|	241	92735	5	5	3	3	0.15	bifunctional aconitate hydratase 2/2-methylisocitrate dehydratase [Helicobacter pylori 26695]
133	1	Heli_pylo26695	gi|15644687|ref|NP_206857.1|	239	135053	13	13	9	9	0.33	delta-1-pyrroline-5-carboxylate dehydrogenase [Helicobacter pylori 26695]
134	1	Heli_pylo26695	gi|15645171|ref|NP_207341.1|	232	23995	9	9	4	4	1.02	cag pathogenicity island protein cag24 [Helicobacter pylori 26695]
135	1	Heli_pylo26695	gi|15645148|ref|NP_207318.1|	231	55046	6	6	4	4	0.36	cag pathogenicity island protein cag3 [Helicobacter pylori 26695]
136	1	Heli_pylo26695	gi|15645671|ref|NP_207848.1|	227	27372	6	6	3	3	0.59	hypothetical protein HP1057 [Helicobacter pylori 26695]
137	1	Heli_pylo26695	gi|15645775|ref|NP_207952.1|	221	17482	5	5	2	2	0.62	flavodoxin FldA [Helicobacter pylori 26695]
138	1	Heli_pylo26695	gi|15645958|ref|NP_208137.1|	217	44744	9	9	7	7	0.95	phosphoglycerate kinase [Helicobacter pylori 26695]
139	1	Heli_pylo26695	gi|15644814|ref|NP_206984.1|	213	30331	7	7	4	4	0.75	hypothetical protein HP0185 [Helicobacter pylori 26695]
140	1	Heli_pylo26695	gi|15645720|ref|NP_207897.1|	211	51070	11	11	6	6	0.65	hypothetical protein HP1106 [Helicobacter pylori 26695]
141	1	Heli_pylo26695	gi|15644659|ref|NP_206828.1|	208	48320	8	8	5	5	0.55	type II citrate synthase [Helicobacter pylori 26695]
142	1	Heli_pylo26695	CON_sp|ANXA5_HUMAN|	206	35783	6	6	3	3	0.43
143	1	Heli_pylo26695	gi|15644938|ref|NP_207108.1|	203	33656	4	4	2	2	0.29	hypothetical protein HP0310 [Helicobacter pylori 26695]
144	1	Heli_pylo26695	CON_sp|ANT3_HUMAN|	202	52569	11	11	5	5	0.5
145	1	Heli_pylo26695	gi|15645186|ref|NP_207356.1|	201	26652	5	5	4	4	0.89	3-ketoacyl-ACP reductase [Helicobacter pylori 26695]
146	1	Heli_pylo26695	gi|15645444|ref|NP_207618.1|	201	33517	6	6	3	3	0.46	thioredoxin reductase [Helicobacter pylori 26695]
147	1	Heli_pylo26695	gi|15645098|ref|NP_207268.1|	193	67662	6	6	3	3	0.21	oligoendopeptidase F PePF [Helicobacter pylori 26695]
148	1	Heli_pylo26695	gi|15645019|ref|NP_207189.1|	190	18955	6	6	2	2	0.56	purine-binding chemotaxis protein CheW [Helicobacter pylori 26695]
149	1	Heli_pylo26695	gi|15645404|ref|NP_207578.1|	188	21467	8	8	4	4	1.19	outer-membrane lipoprotein carrier protein [Helicobacter pylori 26695]
150	1	Heli_pylo26695	gi|15646132|ref|NP_208314.1|	185	13279	4	4	2	2	0.87	hypothetical protein HP1524 [Helicobacter pylori 26695]
151	1	Heli_pylo26695	gi|15645670|ref|NP_207847.1|	185	32320	9	9	5	5	0.93	hypothetical protein HP1056 [Helicobacter pylori 26695]
152	1	Heli_pylo26695	gi|15645920|ref|NP_208099.1|	174	20215	6	6	3	3	0.87	50S ribosomal protein L5 [Helicobacter pylori 26695]
153	1	Heli_pylo26695	gi|15645809|ref|NP_207986.1|	174	76972	8	8	5	5	0.32	elongation factor G [Helicobacter pylori 26695]
154	1	Heli_pylo26695	gi|15646071|ref|NP_208253.1|	172	20467	6	6	3	3	0.85	flagellar motility protein [Helicobacter pylori 26695]
155	1	Heli_pylo26695	gi|15645841|ref|NP_208019.1|	171	10340	4	4	1	1	1.22	cytochrome c553 [Helicobacter pylori 26695]
156	1	Heli_pylo26695	gi|15645938|ref|NP_208117.1|	167	50942	6	6	3	3	0.28	fumarate hydratase [Helicobacter pylori 26695]
157	1	Heli_pylo26695	gi|15644819|ref|NP_206989.1|	163	58251	8	8	4	4	0.34	hypothetical protein HP0190 [Helicobacter pylori 26695]
158	1	Heli_pylo26695	gi|15645012|ref|NP_207182.1|	161	29013	5	5	4	4	0.79	hypothetical protein HP0384 [Helicobacter pylori 26695]
159	1	Heli_pylo26695	gi|15645457|ref|NP_207631.1|	159	24325	5	5	3	3	0.68	hypothetical protein HP0838 [Helicobacter pylori 26695]
160	1	Heli_pylo26695	gi|15644821|ref|NP_206991.1|	158	80070	5	5	3	3	0.17	fumarate reductase flavoprotein subunit [Helicobacter pylori 26695]
161	1	Heli_pylo26695	gi|410682235|ref|YP_006934637.1|	156	6086	6	6	3	3	6.15	hypothetical protein C694_03705 [Helicobacter pylori 26695]
162	1	Heli_pylo26695	CON_sp|GELS_HUMAN|	156	85644	5	5	3	3	0.16
163	1	Heli_pylo26695	gi|15645556|ref|NP_207732.1|	154	28719	6	6	4	4	0.8	amino acid ABC transporter substrate-binding protein [Helicobacter pylori 26695]
164	1	Heli_pylo26695	gi|15645214|ref|NP_207384.1|	151	41482	3	3	2	2	0.23	2-oxoglutarate-acceptor oxidoreductase subunit OorA [Helicobacter pylori 26695]
165	1	Heli_pylo26695	gi|15644765|ref|NP_206935.1|	150	5020	2	2	1	1	1.2	hypothetical protein HP0135 [Helicobacter pylori 26695]
166	1	Heli_pylo26695	gi|15645724|ref|NP_207901.1|	148	44715	4	4	2	2	0.21	pyruvate flavodoxin oxidoreductase subunit alpha [Helicobacter pylori 26695]
167	1	Heli_pylo26695	gi|15646086|ref|NP_208268.1|	145	24292	2	2	1	1	0.19	flagellar basal body P-ring biosynthesis protein FlgA [Helicobacter pylori 26695]
168	1	Heli_pylo26695	gi|15645651|ref|NP_207827.1|	145	40771	3	3	2	2	0.23	hypothetical protein HP1037 [Helicobacter pylori 26695]
169	1	Heli_pylo26695	gi|15644805|ref|NP_206975.1|	143	33751	8	8	6	6	1.13	fructose-bisphosphate aldolase [Helicobacter pylori 26695]
170	1	Heli_pylo26695	gi|15645180|ref|NP_207350.1|	138	31384	4	4	3	3	0.5	hypothetical protein HP0555 [Helicobacter pylori 26695]
171	1	Heli_pylo26695	CON_sp|TRFL_HUMAN|	136	78132	4	4	2	2	0.12
172	1	Heli_pylo26695	gi|15645146|ref|NP_207316.1|	135	31508	4	4	3	3	0.5	hypothetical protein HP0519 [Helicobacter pylori 26695]
173	1	Heli_pylo26695	gi|15644799|ref|NP_206969.1|	135	28604	2	2	1	1	0.16	hypothetical protein HP0170 [Helicobacter pylori 26695]
174	1	Heli_pylo26695	gi|15645402|ref|NP_207576.1|	134	18603	5	5	3	3	0.96	hypothetical protein HP0783 [Helicobacter pylori 26695]
175	1	Heli_pylo26695	gi|15644830|ref|NP_207000.1|	133	36460	3	3	2	2	0.26	glycerol-3-phosphate acyltransferase PlsX [Helicobacter pylori 26695]
176	1	Heli_pylo26695	gi|15646033|ref|NP_208215.1|	133	23419	6	6	4	4	1.05	hypothetical protein HP1424 [Helicobacter pylori 26695]
177	1	Heli_pylo26695	CON_sp|TRYP_PIG|	131	24394	5	5	2	2	0.41
178	1	Heli_pylo26695	gi|15646039|ref|NP_208221.1|	130	77338	4	4	2	2	0.12	ATP-binding protein [Helicobacter pylori 26695]
179	1	Heli_pylo26695	gi|15645133|ref|NP_207303.1|	126	45943	3	3	2	2	0.2	hypothetical protein HP0506 [Helicobacter pylori 26695]
180	1	Heli_pylo26695	gi|15645485|ref|NP_207660.1|	124	18187	2	2	1	1	0.26	transcription elongation factor GreA [Helicobacter pylori 26695]
181	1	Heli_pylo26695	gi|15645101|ref|NP_207271.1|	124	27577	3	3	2	2	0.36	molybdenum ABC transporter substrate-binding protein ModA [Helicobacter pylori 26695]
182	1	Heli_pylo26695	gi|15645233|ref|NP_207403.1|	124	17933	3	3	2	2	0.59	hypothetical protein HP0608 [Helicobacter pylori 26695]
183	1	Heli_pylo26695	gi|15646158|ref|NP_208342.1|	121	14383	3	3	1	1	0.33	preprotein translocase subunit YajC [Helicobacter pylori 26695]
184	1	Heli_pylo26695	gi|15644838|ref|NP_207008.1|	118	71230	6	6	4	4	0.27	heat shock protein 90 [Helicobacter pylori 26695]
185	1	Heli_pylo26695	gi|15645995|ref|NP_208176.1|	117	32928	2	2	1	1	0.14	fructose-1,6-bisphosphatase [Helicobacter pylori 26695]
186	1	Heli_pylo26695	gi|410682234|ref|YP_006934636.1|	115	10029	2	2	1	1	0.51	hypothetical protein C694_03700 [Helicobacter pylori 26695]
187	1	Heli_pylo26695	gi|15645250|ref|NP_207420.1|	113	44176	2	2	1	1	0.1	tetrahydrodipicolinate N-succinyltransferase dapD [Helicobacter pylori 26695]
188	1	Heli_pylo26695	gi|15645718|ref|NP_207895.1|	113	38621	4	4	3	3	0.39	cinnamyl-alcohol dehydrogenase ELI3-2 [Helicobacter pylori 26695]
189	1	Heli_pylo26695	gi|410682445|ref|YP_006934847.1|	113	8785	3	3	2	2	1.54	hypothetical protein C694_04795 [Helicobacter pylori 26695]
190	1	Heli_pylo26695	gi|15645243|ref|NP_207413.1|	111	21230	2	2	1	1	0.22	adenylate kinase [Helicobacter pylori 26695]
191	1	Heli_pylo26695	gi|15645855|ref|NP_208033.1|	109	94640	3	3	2	2	0.09	alanyl-tRNA synthetase [Helicobacter pylori 26695]
192	1	Heli_pylo26695	gi|15644698|ref|NP_206868.1|	109	21941	4	4	2	2	0.47	urease accessory protein UreG [Helicobacter pylori 26695]
193	1	Heli_pylo26695	gi|15645232|ref|NP_207402.1|	109	113668	5	5	3	3	0.12	acriflavine resistance protein AcrB [Helicobacter pylori 26695]
194	1	Heli_pylo26695	gi|15645261|ref|NP_207431.1|	108	16883	2	2	1	1	0.28	hypothetical protein HP0637 [Helicobacter pylori 26695]
195	1	Heli_pylo26695	gi|15645637|ref|NP_207813.1|	108	46767	3	3	2	2	0.2	hypothetical protein HP1023 [Helicobacter pylori 26695]
196	1	Heli_pylo26695	gi|15645096|ref|NP_207266.1|	105	57495	2	2	1	1	0.08	hypothetical protein HP0468 [Helicobacter pylori 26695]
197	1	Heli_pylo26695	gi|410682444|ref|YP_006934846.1|	105	16987	3	3	1	1	0.28	hypothetical protein C694_04790 [Helicobacter pylori 26695]
198	1	Heli_pylo26695	gi|15645392|ref|NP_207566.1|	105	39567	2	2	1	1	0.11	hypothetical protein HP0773 [Helicobacter pylori 26695]
199	1	Heli_pylo26695	gi|15645273|ref|NP_207443.1|	104	51948	3	3	2	2	0.18	aspartate ammonia-lyase [Helicobacter pylori 26695]
200	1	Heli_pylo26695	gi|15645405|ref|NP_207579.1|	104	99022	4	4	2	2	0.09	preprotein translocase subunit SecA [Helicobacter pylori 26695]
201	1	Heli_pylo26695	gi|15645050|ref|NP_207220.1|	104	70285	3	3	2	2	0.13	arginine decarboxylase [Helicobacter pylori 26695]
202	1	Heli_pylo26695	gi|15645108|ref|NP_207278.1|	102	66634	3	3	2	2	0.14	GTP-binding protein [Helicobacter pylori 26695]
203	1	Heli_pylo26695	gi|15645747|ref|NP_207924.1|	102	34107	2	2	1	1	0.13	ATP synthase F0F1 subunit gamma [Helicobacter pylori 26695]
204	1	Heli_pylo26695	gi|15645570|ref|NP_207746.1|	101	24052	4	4	1	1	0.42	oxygen-insensitive NAD(P)H nitroreductase [Helicobacter pylori 26695]
205	1	Heli_pylo26695	gi|15645024|ref|NP_207194.1|	101	70799	2	2	1	1	0.06	hypothetical protein HP0396 [Helicobacter pylori 26695]
206	1	Heli_pylo26695	gi|15644946|ref|NP_207116.1|	96	28489	3	3	2	2	0.35	hypothetical protein HP0318 [Helicobacter pylori 26695]
207	1	Heli_pylo26695	gi|15645929|ref|NP_208108.1|	95	30252	2	2	1	1	0.15	50S ribosomal protein L2 [Helicobacter pylori 26695]
208	1	Heli_pylo26695	gi|15644768|ref|NP_206938.1|	93	54202	4	4	2	2	0.17	iron-sulfur protein [Helicobacter pylori 26695]
209	1	Heli_pylo26695	gi|15645156|ref|NP_207326.1|	92	29076	3	3	2	2	0.34	cag pathogenicity island protein cag10 [Helicobacter pylori 26695]
210	1	Heli_pylo26695	gi|15645546|ref|NP_207722.1|	90	30005	2	2	1	1	0.15	stationary phase survival protein SurE [Helicobacter pylori 26695]
211	1	Heli_pylo26695	gi|15644826|ref|NP_206996.1|	88	42336	2	2	2	2	0.22	S-adenosylmethionine synthetase [Helicobacter pylori 26695]
212	1	Heli_pylo26695	gi|15645229|ref|NP_207399.1|	88	38446	5	5	4	4	0.56	uroporphyrinogen decarboxylase [Helicobacter pylori 26695]
213	1	Heli_pylo26695	gi|15645126|ref|NP_207296.1|	88	42459	2	2	2	2	0.22	phospholipase A1 [Helicobacter pylori 26695]
214	1	Heli_pylo26695	gi|15645154|ref|NP_207324.1|	87	60587	2	2	2	2	0.15	cag pathogenicity island protein cag8 [Helicobacter pylori 26695]
215	1	Heli_pylo26695	gi|15644846|ref|NP_207016.1|	87	20677	1	1	1	1	0.23	hypothetical protein HP0218 [Helicobacter pylori 26695]
216	1	Heli_pylo26695	gi|15646050|ref|NP_208232.1|	86	17610	2	2	1	1	0.27	peptidyl-prolyl cis-trans isomerase B [Helicobacter pylori 26695]
217	1	Heli_pylo26695	gi|15646161|ref|NP_208345.1|	86	30668	2	2	1	1	0.15	30S ribosomal protein S2 [Helicobacter pylori 26695]
218	1	Heli_pylo26695	gi|15646162|ref|NP_208346.1|	85	39670	3	3	3	3	0.38	elongation factor Ts [Helicobacter pylori 26695]
219	1	Heli_pylo26695	gi|15646133|ref|NP_208315.1|	84	24850	2	2	1	1	0.18	hypothetical protein HP1525 [Helicobacter pylori 26695]
220	1	Heli_pylo26695	gi|15645725|ref|NP_207902.1|	84	34934	1	1	1	1	0.13	ferrodoxin oxidoreductase subunit beta [Helicobacter pylori 26695]
221	1	Heli_pylo26695	gi|15644716|ref|NP_206886.1|	83	50680	4	4	3	3	0.29	hypothetical protein HP0086 [Helicobacter pylori 26695]
222	1	Heli_pylo26695	gi|15644986|ref|NP_207156.1|	81	57810	4	4	2	2	0.16	hypothetical protein HP0358 [Helicobacter pylori 26695]
223	1	Heli_pylo26695	gi|15645815|ref|NP_207992.1|	81	25251	2	2	1	1	0.18	50S ribosomal protein L1 [Helicobacter pylori 26695]
224	1	Heli_pylo26695	gi|15645598|ref|NP_207774.1|	80	30424	2	2	1	1	0.15	hypothetical protein HP0983 [Helicobacter pylori 26695]
225	1	Heli_pylo26695	gi|15645749|ref|NP_207926.1|	78	20356	3	3	3	3	0.86	ATP synthase F0F1 subunit delta [Helicobacter pylori 26695]
226	1	Heli_pylo26695	gi|15644833|ref|NP_207003.1|	78	14542	3	3	2	2	0.77	hypothetical protein HP0204 [Helicobacter pylori 26695]
227	1	Heli_pylo26695	gi|15644699|ref|NP_206869.1|	78	28601	2	2	1	1	0.16	urease accessory protein UreF [Helicobacter pylori 26695]
228	1	Heli_pylo26695	gi|15645254|ref|NP_207424.1|	76	21591	2	2	1	1	0.21	modulator of drug activity [Helicobacter pylori 26695]
229	1	Heli_pylo26695	gi|15645691|ref|NP_207868.1|	75	37010	2	2	1	1	0.12	nickel transport protein NixA [Helicobacter pylori 26695]
230	1	Heli_pylo26695	gi|15645228|ref|NP_207398.1|	74	21333	3	3	2	2	0.48	hypothetical protein HP0603 [Helicobacter pylori 26695]
231	1	Heli_pylo26695	gi|15644652|ref|NP_206821.1|	72	36564	2	2	1	1	0.12	chemotaxis protein CheV [Helicobacter pylori 26695]
232	1	Heli_pylo26695	gi|15644773|ref|NP_206943.1|	72	56021	1	1	1	1	0.08	cbb3-type cytochrome c oxidase subunit I [Helicobacter pylori 26695]
233	1	Heli_pylo26695	gi|15645932|ref|NP_208111.1|	72	21178	2	2	1	1	0.22	50S ribosomal protein L3 [Helicobacter pylori 26695]
234	1	Heli_pylo26695	gi|15645305|ref|NP_207475.1|	71	19164	2	2	1	1	0.24	hypothetical protein HP0681 [Helicobacter pylori 26695]
235	1	Heli_pylo26695	CON_sp|UBIQ_HUMAN|	70	8560	3	3	2	2	1.6
236	1	Heli_pylo26695	gi|15645722|ref|NP_207899.1|	68	20952	3	3	3	3	0.82	pyruvate flavodoxin oxidoreductase subunit gamma [Helicobacter pylori 26695]
237	1	Heli_pylo26695	gi|15645778|ref|NP_207955.1|	66	35964	2	2	1	1	0.13	thioredoxin reductase [Helicobacter pylori 26695]
238	1	Heli_pylo26695	gi|15644680|ref|NP_206850.1|	65	37525	2	2	1	1	0.12	hypothetical protein HP0049 [Helicobacter pylori 26695]
239	1	Heli_pylo26695	gi|15644669|ref|NP_206838.1|	61	38509	2	2	1	1	0.12	hypothetical protein HP0036 [Helicobacter pylori 26695]
240	1	Heli_pylo26695	gi|15645587|ref|NP_207763.1|	61	80585	2	2	1	1	0.05	glycyl-tRNA synthetase subunit beta [Helicobacter pylori 26695]
241	1	Heli_pylo26695	gi|15645190|ref|NP_207360.1|	60	23905	2	2	1	1	0.19	hypothetical protein HP0565 [Helicobacter pylori 26695]
242	1	Heli_pylo26695	gi|15644924|ref|NP_207094.1|	59	11801	2	2	1	1	0.42	50S ribosomal protein L21 [Helicobacter pylori 26695]
243	1	Heli_pylo26695	gi|15645027|ref|NP_207197.1|	58	62788	1	1	1	1	0.07	30S ribosomal protein S1 [Helicobacter pylori 26695]
244	1	Heli_pylo26695	gi|410682208|ref|YP_006934610.1|	58	31498	2	2	1	1	0.14	hypothetical protein C694_03550 [Helicobacter pylori 26695]
245	1	Heli_pylo26695	gi|15644930|ref|NP_207100.1|	56	30419	2	2	1	1	0.15	dipeptide ABC transporter ATP-binding protein DppF [Helicobacter pylori 26695]
246	1	Heli_pylo26695	gi|15645753|ref|NP_207930.1|	56	29153	2	2	1	1	0.16	SpoOJ regulator Soj [Helicobacter pylori 26695]
247	1	Heli_pylo26695	gi|15644820|ref|NP_206990.1|	56	27633	2	2	1	1	0.17	fumarate reductase iron-sulfur subunit [Helicobacter pylori 26695]
248	1	Heli_pylo26695	gi|15645659|ref|NP_207835.1|	55	74900	2	2	2	2	0.12	acetyl-CoA synthetase [Helicobacter pylori 26695]
249	1	Heli_pylo26695	gi|15646009|ref|NP_208190.1|	55	36901	3	3	2	2	0.26	arginase [Helicobacter pylori 26695]
250	1	Heli_pylo26695	gi|15645652|ref|NP_207828.1|	54	18471	3	3	2	2	0.58	3-dehydroquinate dehydratase [Helicobacter pylori 26695]
251	1	Heli_pylo26695	gi|15645586|ref|NP_207762.1|	53	47680	3	3	2	2	0.2	hypothetical protein HP0971 [Helicobacter pylori 26695]
252	1	Heli_pylo26695	gi|15645642|ref|NP_207818.1|	53	19200	2	2	1	1	0.24	hypothetical protein HP1028 [Helicobacter pylori 26695]
253	1	Heli_pylo26695	gi|15645812|ref|NP_207989.1|	52	323372	1	1	1	1	0.01	DNA-directed RNA polymerase subunit beta/beta' [Helicobacter pylori 26695]
254	1	Heli_pylo26695	gi|15645201|ref|NP_207371.1|	52	33688	3	3	2	2	0.29	signal peptidase I LepB [Helicobacter pylori 26695]
255	1	Heli_pylo26695	gi|15646160|ref|NP_208344.1|	52	108813	2	2	1	1	0.04	recombination protein RecB [Helicobacter pylori 26695]
256	1	Heli_pylo26695	gi|15644998|ref|NP_207168.1|	51	50969	1	1	1	1	0.09	biotin carboxylase [Helicobacter pylori 26695]
257	1	Heli_pylo26695	gi|15645983|ref|NP_208164.1|	51	37374	1	1	1	1	0.12	rod shape-determining protein MreB [Helicobacter pylori 26695]
258	1	Heli_pylo26695	gi|15645456|ref|NP_207630.1|	49	11222	2	2	1	1	0.45	hypothetical protein HP0837, partial [Helicobacter pylori 26695]
259	1	Heli_pylo26695	gi|15645104|ref|NP_207274.1|	48	53318	1	1	1	1	0.08	glutamyl-tRNA synthetase [Helicobacter pylori 26695]
260	1	Heli_pylo26695	gi|15644832|ref|NP_207002.1|	48	10577	2	2	1	1	0.48	hypothetical protein HP0203 [Helicobacter pylori 26695]
261	1	Heli_pylo26695	gi|15644806|ref|NP_206976.1|	48	20775	1	1	1	1	0.22	elongation factor P [Helicobacter pylori 26695]
262	1	Heli_pylo26695	gi|15644798|ref|NP_206968.1|	48	47246	2	2	1	1	0.09	collagenase PrtC [Helicobacter pylori 26695]
263	1	Heli_pylo26695	gi|15645807|ref|NP_207984.1|	47	37050	1	1	1	1	0.12	aldo/keto reductase [Helicobacter pylori 26695]
264	1	Heli_pylo26695	gi|410682198|ref|YP_006934600.1|	46	35932	3	3	2	2	0.27	putative lipopolysaccharide biosynthesis protein [Helicobacter pylori 26695]
265	1	Heli_pylo26695	gi|15645318|ref|NP_207489.1|	45	78483	2	2	1	1	0.06	hydantoin utilization protein A HyuA [Helicobacter pylori 26695]
266	1	Heli_pylo26695	gi|15646055|ref|NP_208237.1|	44	15032	1	1	1	1	0.32	biopolymer transport protein ExbD [Helicobacter pylori 26695]
267	1	Heli_pylo26695	gi|15645313|ref|NP_207484.1|	43	41095	1	1	1	1	0.11	acetyl CoA acetyltransferase [Helicobacter pylori 26695]
268	1	Heli_pylo26695	gi|15644810|ref|NP_206980.1|	43	24893	1	1	1	1	0.18	hypothetical protein HP0181 [Helicobacter pylori 26695]
269	1	Heli_pylo26695	gi|15646187|ref|NP_208371.1|	43	24533	1	1	1	1	0.19	hypothetical protein HP1580 [Helicobacter pylori 26695]
270	1	Heli_pylo26695	gi|15645314|ref|NP_207485.1|	42	25346	1	1	1	1	0.18	3-oxoadipate CoA-transferase subunit A [Helicobacter pylori 26695]
271	1	Heli_pylo26695	gi|15644763|ref|NP_206933.1|	41	46213	1	1	1	1	0.1	serine transporter SdaC [Helicobacter pylori 26695]
272	1	Heli_pylo26695	gi|15645918|ref|NP_208097.1|	40	15174	1	1	1	1	0.32	30S ribosomal protein S8 [Helicobacter pylori 26695]
273	1	Heli_pylo26695	gi|15644709|ref|NP_206879.1|	40	63743	2	2	1	1	0.07	hypothetical protein HP0079 [Helicobacter pylori 26695]
274	1	Heli_pylo26695	gi|15645169|ref|NP_207339.1|	37	31767	2	2	2	2	0.31	cag pathogenicity island protein cag22 [Helicobacter pylori 26695]
275	1	Heli_pylo26695	gi|15645183|ref|NP_207353.1|	36	43536	2	2	2	2	0.22	3-oxoacyl-ACP synthase [Helicobacter pylori 26695]
276	1	Heli_pylo26695	gi|15644795|ref|NP_206965.1|	36	25840	1	1	1	1	0.18	response regulator ompR [Helicobacter pylori 26695]
277	1	Heli_pylo26695	gi|15644644|ref|NP_206813.1|	36	12982	2	2	1	1	0.38	co-chaperonin GroES [Helicobacter pylori 26695]
278	1	Heli_pylo26695	gi|15645518|ref|NP_207693.1|	36	27293	2	2	1	1	0.17	hydrogenase expression/formation protein HypB [Helicobacter pylori 26695]
279	1	Heli_pylo26695	gi|15645414|ref|NP_207588.1|	36	51956	2	2	2	2	0.18	trigger factor [Helicobacter pylori 26695]
280	1	Heli_pylo26695	gi|15645278|ref|NP_207448.1|	35	41369	3	3	2	2	0.23	hypothetical protein HP0654 [Helicobacter pylori 26695]
281	1	Heli_pylo26695	gi|15646088|ref|NP_208270.1|	35	96594	2	2	1	1	0.05	hypothetical protein HP1479 [Helicobacter pylori 26695]
282	1	Heli_pylo26695	gi|15645905|ref|NP_208084.1|	35	13356	1	1	1	1	0.37	50S ribosomal protein L17 [Helicobacter pylori 26695]
283	1	Heli_pylo26695	gi|15646116|ref|NP_208298.1|	34	43876	2	2	1	1	0.1	hypothetical protein HP1507 [Helicobacter pylori 26695]
284	1	Heli_pylo26695	gi|15645683|ref|NP_207860.1|	33	69701	1	1	1	1	0.06	cell division protein FtsH [Helicobacter pylori 26695]
285	1	Heli_pylo26695	gi|15644911|ref|NP_207081.1|	32	39095	2	2	1	1	0.11	3-dehydroquinate synthase [Helicobacter pylori 26695]
286	1	Heli_pylo26695	gi|15645794|ref|NP_207971.1|	32	43779	1	1	1	1	0.1	pyrimidine nucleoside transport protein NupC [Helicobacter pylori 26695]
287	1	Heli_pylo26695	gi|15646067|ref|NP_208249.1|	31	11737	1	1	1	1	0.42	thioredoxin [Helicobacter pylori 26695]
288	1	Heli_pylo26695	gi|15644637|ref|NP_206805.1|	31	30327	1	1	1	1	0.15	2-dehydro-3-deoxyphosphooctonate aldolase [Helicobacter pylori 26695]
289	1	Heli_pylo26695	gi|15645141|ref|NP_207311.1|	31	16581	2	2	1	1	0.29	50S ribosomal protein L9 [Helicobacter pylori 26695]
290	1	Heli_pylo26695	gi|15645477|ref|NP_207652.1|	30	50657	1	1	1	1	0.09	ADP-heptose synthase RfaE [Helicobacter pylori 26695]
291	1	Heli_pylo26695	gi|15644837|ref|NP_207007.1|	30	52607	2	2	1	1	0.08	hypothetical protein HP0209 [Helicobacter pylori 26695]
292	1	Heli_pylo26695	gi|15646189|ref|NP_208373.1|	30	29702	2	2	1	1	0.15	pyridoxine 5'-phosphate synthase [Helicobacter pylori 26695]
293	1	Heli_pylo26695	gi|15645476|ref|NP_207651.1|	29	21089	1	1	1	1	0.22	phosphoheptose isomerase [Helicobacter pylori 26695]
294	1	Heli_pylo26695	gi|15644861|ref|NP_207031.1|	28	45403	1	1	1	1	0.1	hypothetical protein HP0233 [Helicobacter pylori 26695]
295	1	Heli_pylo26695	gi|15645925|ref|NP_208104.1|	28	16036	1	1	1	1	0.3	50S ribosomal protein L16 [Helicobacter pylori 26695]
296	1	Heli_pylo26695	gi|15645338|ref|NP_207510.1|	28	14960	1	1	1	1	0.32	hypothetical protein HP0716 [Helicobacter pylori 26695]
297	1	Heli_pylo26695	gi|15644728|ref|NP_206898.1|	28	54672	1	1	1	1	0.08	threonine synthase [Helicobacter pylori 26695]
298	1	Heli_pylo26695	gi|15645985|ref|NP_208166.1|	27	29836	1	1	1	1	0.15	UDP-N-acetylglucosamine acyltransferase [Helicobacter pylori 26695]
299	1	Heli_pylo26695	gi|15644856|ref|NP_207026.1|	27	42096	2	2	1	1	0.11	hypothetical protein HP0228 [Helicobacter pylori 26695]
300	1	Heli_pylo26695	gi|15645761|ref|NP_207938.1|	26	13591	1	1	1	1	0.36	50S ribosomal protein L19 [Helicobacter pylori 26695]
301	1	Heli_pylo26695	gi|15645490|ref|NP_207665.1|	26	27498	1	1	1	1	0.17	CDP-diacylglycerol pyrophosphatase [Helicobacter pylori 26695]
302	1	Heli_pylo26695	gi|15644676|ref|NP_206846.1|	26	34790	2	2	1	1	0.13	nodulation protein NolK [Helicobacter pylori 26695]
303	1	Heli_pylo26695	gi|15644849|ref|NP_207019.1|	25	36326	1	1	1	1	0.12	nifU-like protein [Helicobacter pylori 26695]
304	1	Heli_pylo26695	gi|15644675|ref|NP_206845.1|	25	43898	1	1	1	1	0.1	GDP-D-mannose dehydratase [Helicobacter pylori 26695]
305	1	Heli_pylo26695	gi|15645703|ref|NP_207880.1|	25	90735	2	2	1	1	0.05	hypothetical protein HP1089 [Helicobacter pylori 26695]
306	1	Heli_pylo26695	gi|15644766|ref|NP_206936.1|	24	17105	1	1	1	1	0.28	bacterioferritin comigratory protein Bcp [Helicobacter pylori 26695]
307	1	Heli_pylo26695	gi|15645640|ref|NP_207816.1|	24	43766	1	1	1	1	0.1	recombination factor protein RarA [Helicobacter pylori 26695]
308	1	Heli_pylo26695	gi|15645075|ref|NP_207245.1|	24	41411	2	2	1	1	0.11	hypothetical protein HP0447 [Helicobacter pylori 26695]
309	1	Heli_pylo26695	gi|15644788|ref|NP_206958.1|	24	43686	2	2	1	1	0.1	lipopolysaccharide 1,2-glucosyltransferase RfaJ [Helicobacter pylori 26695]
310	1	Heli_pylo26695	gi|15645197|ref|NP_207367.1|	23	19833	1	1	1	1	0.24	adenine phosphoribosyltransferase [Helicobacter pylori 26695]
311	1	Heli_pylo26695	gi|15644947|ref|NP_207117.1|	23	62038	2	2	1	1	0.07	arginyl-tRNA synthetase [Helicobacter pylori 26695]
312	1	Heli_pylo26695	gi|15646044|ref|NP_208226.1|	23	32404	1	1	1	1	0.14	endopeptidase IV [Helicobacter pylori 26695]
313	1	Heli_pylo26695	gi|15645320|ref|NP_207491.1|	22	19902	2	2	1	1	0.24	hypothetical protein HP0697 [Helicobacter pylori 26695]
314	1	Heli_pylo26695	gi|15644713|ref|NP_206883.1|	22	14499	1	1	1	1	0.33	30S ribosomal protein S9 [Helicobacter pylori 26695]
315	1	Heli_pylo26695	gi|15645253|ref|NP_207423.1|	21	79904	2	2	1	1	0.05	hypothetical protein HP0629 [Helicobacter pylori 26695]
316	1	Heli_pylo26695	gi|15644767|ref|NP_206937.1|	21	23596	1	1	1	1	0.2	hypothetical protein HP0137 [Helicobacter pylori 26695]
317	1	Heli_pylo26695	gi|15645495|ref|NP_207670.1|	21	88470	1	1	1	1	0.05	iron-regulated outer membrane protein FrpB [Helicobacter pylori 26695]
318	1	Heli_pylo26695	gi|15645066|ref|NP_207236.1|	21	49232	2	2	1	1	0.09	IS605 transposase TnpB [Helicobacter pylori 26695]
319	1	Heli_pylo26695	gi|15646135|ref|NP_208317.1|	20	54750	1	1	1	1	0.08	hypothetical protein HP1527 [Helicobacter pylori 26695]
320	1	Heli_pylo26695	gi|410682000|ref|YP_006934402.1|	20	10384	2	2	1	1	0.48	type II adenine specific DNA methyltransferase [Helicobacter pylori 26695]
321	1	Heli_pylo26695	gi|15646097|ref|NP_208279.1|	19	36177	1	1	1	1	0.12	hypothetical protein HP1488 [Helicobacter pylori 26695]
322	1	Heli_pylo26695	gi|15645381|ref|NP_207555.1|	19	21167	1	1	1	1	0.22	hypothetical protein HP0762 [Helicobacter pylori 26695]
323	1	Heli_pylo26695	gi|15644841|ref|NP_207011.1|	19	69640	1	1	1	1	0.06	tRNA uridine 5-carboxymethylaminomethyl modification protein GidA [Helicobacter pylori 26695]
324	1	Heli_pylo26695	gi|15645469|ref|NP_207643.1|	19	59496	2	2	2	2	0.15	type I restriction enzyme M protein HsdM [Helicobacter pylori 26695]
325	1	Heli_pylo26695	gi|15645255|ref|NP_207425.1|	18	42327	1	1	1	1	0.11	quinone-reactive Ni/Fe hydrogenase, small subunit HydA [Helicobacter pylori 26695]
326	1	Heli_pylo26695	gi|15646031|ref|NP_208213.1|	18	106011	1	1	1	1	0.04	isoleucyl-tRNA synthetase [Helicobacter pylori 26695]
327	1	Heli_pylo26695	gi|15644696|ref|NP_206866.1|	18	95587	1	1	1	1	0.05	ATP-binding protein [Helicobacter pylori 26695]
328	1	Heli_pylo26695	gi|15644782|ref|NP_206952.1|	18	37663	1	1	1	1	0.12	recombinase A [Helicobacter pylori 26695]
329	1	Heli_pylo26695	gi|15645045|ref|NP_207215.1|	18	74459	1	1	1	1	0.06	methionyl-tRNA synthetase [Helicobacter pylori 26695]
330	1	Heli_pylo26695	gi|15646188|ref|NP_208372.1|	17	37778	2	2	1	1	0.12	methicillin resistance protein [Helicobacter pylori 26695]
331	1	Heli_pylo26695	gi|15645727|ref|NP_207904.1|	17	31875	1	1	1	1	0.14	hypothetical protein HP1113 [Helicobacter pylori 26695]
332	1	Heli_pylo26695	gi|15644787|ref|NP_206957.1|	17	36368	1	1	1	1	0.12	hypothetical protein HP0158 [Helicobacter pylori 26695]
333	1	Heli_pylo26695	CON_sp|RETBP_HUMAN|	17	22995	1	1	1	1	0.2
334	1	Heli_pylo26695	gi|15645589|ref|NP_207765.1|	17	54753	1	1	1	1	0.08	phosphoglyceromutase [Helicobacter pylori 26695]
335	1	Heli_pylo26695	gi|15645483|ref|NP_207658.1|	17	25386	1	1	1	1	0.18	hypothetical protein HP0864 [Helicobacter pylori 26695]
336	1	Heli_pylo26695	gi|15645428|ref|NP_207602.1|	16	20352	1	1	1	1	0.23	flagellar basal body protein FliL [Helicobacter pylori 26695]
337	1	Heli_pylo26695	gi|394893741|ref|NP_208095.2|	16	13455	1	1	1	1	0.36	50S ribosomal protein L18 [Helicobacter pylori 26695]
338	1	Heli_pylo26695	gi|15644674|ref|NP_206844.1|	16	53338	2	2	1	1	0.08	mannose-6-phosphate isomerase [Helicobacter pylori 26695]
339	1	Heli_pylo26695	gi|15646130|ref|NP_208312.1|	16	111444	1	1	1	1	0.04	type III restriction enzyme R protein [Helicobacter pylori 26695]
340	1	Heli_pylo26695	gi|15646164|ref|NP_208348.1|	15	12188	1	1	1	1	0.4	flagellar hook-basal body protein FliE [Helicobacter pylori 26695]
341	1	Heli_pylo26695	gi|15645478|ref|NP_207653.1|	15	37389	1	1	1	1	0.12	ADP-L-glycero-D-manno-heptose-6-epimerase [Helicobacter pylori 26695]
342	1	Heli_pylo26695	gi|15645931|ref|NP_208110.1|	15	24008	1	1	1	1	0.19	50S ribosomal protein L4 [Helicobacter pylori 26695]
343	1	Heli_pylo26695	gi|15645289|ref|NP_207459.1|	15	53212	1	1	1	1	0.08	coproporphyrinogen III oxidase [Helicobacter pylori 26695]
344	1	Heli_pylo26695	CON_sp|SODC_HUMAN|	14	15795	1	1	1	1	0.3
345	1	Heli_pylo26695	gi|161353438|ref|NP_208127.2|	14	38223	1	1	1	1	0.12	tRNA-specific 2-thiouridylase MnmA [Helicobacter pylori 26695]
346	1	Heli_pylo26695	gi|15645752|ref|NP_207929.1|	14	33146	1	1	1	1	0.14	plasmid replication-partition related protein [Helicobacter pylori 26695]
347	1	Heli_pylo26695	gi|410682951|ref|YP_006935353.1|	14	5390	1	1	1	1	1.07	hypothetical protein C694_07405 [Helicobacter pylori 26695]
348	1	Heli_pylo26695	gi|15645351|ref|NP_207525.1|	14	66015	1	1	1	1	0.07	hypothetical protein HP0731 [Helicobacter pylori 26695]
349	1	Heli_pylo26695	gi|15644647|ref|NP_206816.1|	14	31661	1	1	1	1	0.14	hypothetical protein HP0014 [Helicobacter pylori 26695]
350	1	Heli_pylo26695	gi|15645097|ref|NP_207267.1|	14	18638	1	1	1	1	0.25	hypothetical protein HP0469 [Helicobacter pylori 26695]
351	1	Heli_pylo26695	gi|15645906|ref|NP_208085.1|	13	38475	1	1	1	1	0.12	DNA-directed RNA polymerase subunit alpha [Helicobacter pylori 26695]
352	1	Heli_pylo26695	gi|15645241|ref|NP_207411.1|	13	35639	1	1	1	1	0.13	chemotaxis protein CheV [Helicobacter pylori 26695]
